# Supplementary material for: Identification of Causal Relationships between Gut Microbiota and Influenza a Virus Infection in Chinese by Mendelian Randomization
Source: Microorganisms. 2024 Jun 8;12(6):1170. doi: 10.3390/microorganisms12061170 (PMC11205835; doi:10.3390/microorganisms12061170)
Supplement: Supplementary file 1 [file microorganisms-12-01170-s001.zip]

Archive with 13 entries (13 files):
- Figure S1.tif
- Figure S10.tif
- Figure S11.tif
- Figure S12.tif
- Figure S2.tif
- Figure S3.tif
- Figure S4.tif
- Figure S5.tif
- Figure S6.tif
- Figure S7.tif
- Figure S8.tif
- Figure S9.tif
- Supplementary.table.xlsx
