# Supplementary material for: Identification of Causal Relationships between Gut Microbiota and Influenza a Virus Infection in Chinese by Mendelian Randomization
Source: Microorganisms. 2024 Jun 8;12(6):1170. doi: 10.3390/microorganisms12061170 (PMC11205835; doi:10.3390/microorganisms12061170)
Supplement: Supplementary file 1 [file microorganisms-12-01170-s001.zip › Supplementary.table.xlsx]

## Sheet: Table S1
Table S1. Summary of causal association between gut microbial features and H7N9 susceptibility.
Phylum	exposure	method	nsnp	F	Beta	se	pval	L95	U95
		IVW	14	26.7485	0.61402	0.214949	0.00428216	0.192729	1.03531
Actinobacteria	f_Coriobacteriaceae	MR-Egger	14	26.7485	0.709874	0.48589	0.169707	-0.242453	1.6622
		Weighted median	14	26.7485	0.468494	0.298673	0.116745	-0.116894	1.05388
		IVW	11	24.3038	0.365797	0.162386	0.0242818	0.0475266	0.684068
Firmicutes	f_Leuconostocaceae	MR-Egger	11	24.3038	0.365941	0.323838	0.287686	-0.268769	1.00065
		Weighted median	11	24.3038	0.325213	0.233639	0.163939	-0.132712	0.783138
		IVW	19	30.0631	0.571618	0.245691	0.0199879	0.0900727	1.05316
Actinobacteria	g_Mobiluncus	MR-Egger	19	30.0631	0.541207	0.658863	0.422774	-0.75014	1.83255
		Weighted median	19	30.0631	0.833306	0.285014	0.00345852	0.27469	1.39192
		IVW	12	25.5354	0.301837	0.137738	0.0284245	0.0318746	0.571799
Proteobacteria	g_Rahnella	MR-Egger	12	25.5354	-0.44325	0.43129	0.328293	-1.28856	0.402063
		Weighted median	12	25.5354	0.341617	0.193979	0.0782206	-0.0385744	0.721808
		IVW	12	26.3207	-0.258045	0.121908	0.0342846	-0.496981	-0.0191085
Proteobacteria	s_Citrobacter_youngae	MR-Egger	12	26.3207	-0.602849	0.439255	0.199924	-1.46377	0.258074
		Weighted median	12	26.3207	-0.210626	0.161075	0.191001	-0.526328	0.105076
		IVW	11	24.378	-0.335422	0.146099	0.0216843	-0.621771	-0.0490731
Firmicutes	s_Clostridium_hylemonae	MR-Egger	11	24.378	-0.917228	0.442981	0.0682999	-1.78546	-0.0490004
		Weighted median	11	24.378	-0.244485	0.192664	0.204451	-0.622099	0.133129
		IVW	15	26.7121	-0.390402	0.150003	0.0092511	-0.684401	-0.096402
Firmicutes	s_Clostridium_ramosum	MR-Egger	15	26.7121	-0.380774	0.369424	0.321466	-1.10483	0.343283
		Weighted median	15	26.7121	-0.389756	0.206631	0.0592624	-0.794745	0.0152333
		IVW	15	27.47	0.695717	0.325165	0.0323886	0.0584055	1.33303
Firmicutes	s_Coprococcus_catus	MR-Egger	15	27.47	-0.394814	0.697487	0.580999	-1.76186	0.972236
		Weighted median	15	27.47	0.758464	0.416046	0.0682991	-0.0569716	1.5739
		IVW	8	23.7968	0.350113	0.172814	0.0427701	0.0114029	0.688822
Proteobacteria	s_Desulfovibrio_alaskensis	MR-Egger	8	23.7968	0.379227	0.770588	0.640116	-1.1311	1.88955
		Weighted median	8	23.7968	0.312475	0.217126	0.150111	-0.113085	0.738035
		IVW	4	22.445	0.453618	0.224528	0.0433501	0.0135519	0.893685
Firmicutes	s_Eubacterium_cellulosolvens	MR-Egger	4	22.445	0.604356	0.510384	0.358023	-0.39598	1.60469
		Weighted median	4	22.445	0.412316	0.263968	0.11829	-0.105051	0.929683
		IVW	14	25.6869	0.312787	0.121858	0.0102641	0.0739486	0.551625
Actinobacteria	s_Slackia_exigua	MR-Egger	14	25.6869	0.553899	0.296401	0.0862539	-0.027036	1.13483
		Weighted median	14	25.6869	0.183654	0.161099	0.254284	-0.132095	0.499402
		IVW	14	25.4034	0.503826	0.245949	0.0405111	0.0217752	0.985876
Firmicutes	s_Streptococcus_mitis	MR-Egger	14	25.4034	1.29116	0.610477	0.0560317	0.0946429	2.48767
		Weighted median	14	25.4034	0.367469	0.345091	0.286945	-0.308896	1.04383
		IVW	8	24.483	-0.326593	0.16381	0.0461809	-0.647654	-0.00553216
Firmicutes	s_Streptococcus_peroris	MR-Egger	8	24.483	-1.00351	0.511261	0.0973158	-2.00556	-0.00145314
		Weighted median	8	24.483	-0.349909	0.21016	0.0959188	-0.761814	0.0619958
		IVW	11	24.1783	-0.552058	0.237194	0.0199411	-1.01695	-0.0871664
Firmicutes	s_Streptococcus_sanguinis	MR-Egger	11	24.1783	-1.16667	0.78633	0.172043	-2.70785	0.374507
		Weighted median	11	24.1783	-0.669794	0.317011	0.0346143	-1.29112	-0.0484641
"s_","g_","f_" means species, genus and family, respectively.

## Sheet: Table S2
Table S2. Summary of causal association between gut microbial features and H1N1 severity.
Phylum	exposure	method	nsnp	F	Beta	se	pval	L95	U95
		IVW	19	29.4385	0.345411	0.165147	0.0364799	0.0217231	0.669099
Proteobacteria	f_Sutterellaceae	MR-Egger	19	29.4385	0.140446	0.430027	0.747958	-0.702407	0.983299
		Weighted median	19	29.4385	0.284707	0.219723	0.19506	-0.14595	0.715364
		IVW	13	25.9789	0.408603	0.190534	0.0319916	0.0351564	0.782049
Firmicutes	g_Acetivibrio	MR-Egger	13	25.9789	0.332221	0.590108	0.584739	-0.824392	1.48883
		Weighted median	13	25.9789	0.384782	0.267996	0.151066	-0.14049	0.910055
		IVW	11	25.9462	-0.408947	0.193965	0.0350001	-0.789118	-0.0287761
Firmicutes	g_Ethanoligenens	MR-Egger	11	25.9462	-0.112889	0.568261	0.846946	-1.22668	1.0009
		Weighted median	11	25.9462	-0.48163	0.25539	0.0593142	-0.982195	0.0189353
		IVW	15	27.1365	-0.843369	0.366436	0.0213608	-1.56158	-0.125154
Firmicutes	g_Subdoligranulum	MR-Egger	15	27.1365	-1.34656	1.03277	0.214907	-3.37079	0.677673
		Weighted median	15	27.1365	-0.895612	0.470461	0.0569504	-1.81771	0.0264911
		IVW	8	23.3798	0.578098	0.253084	0.0223591	0.0820527	1.07414
Proteobacteria	g_Yersinia	MR-Egger	8	23.3798	0.0378617	0.792484	0.963445	-1.51541	1.59113
		Weighted median	8	23.3798	0.459279	0.329614	0.163503	-0.186764	1.10532
		IVW	20	28.9795	-0.685145	0.323077	0.0339485	-1.31838	-0.0519131
Bacteroidetes	s_Bacteroides_thetaiotaomicron	MR-Egger	20	28.9795	-1.68729	1.12826	0.152117	-3.89868	0.524107
		Weighted median	20	28.9795	-0.735822	0.463395	0.11231	-1.64408	0.172432
		IVW	10	25.0213	-0.944855	0.452189	0.0366615	-1.83115	-0.0585647
Bacteroidetes	s_Bacteroides_xylanisolvens	MR-Egger	10	25.0213	-0.00961485	1.16223	0.993602	-2.28758	2.26835
		Weighted median	10	25.0213	-0.795179	0.614807	0.19588	-2.0002	0.409843
		IVW	11	24.9722	-0.461218	0.215425	0.032277	-0.883451	-0.0389842
Firmicutes	s_Clostridiales_genomosp._BVAB3	MR-Egger	11	24.9722	-0.0379617	1.16154	0.974641	-2.31458	2.23866
		Weighted median	11	24.9722	-0.264409	0.292486	0.365993	-0.837682	0.308864
		IVW	24	30.7007	0.366011	0.179334	0.0412562	0.0145163	0.717506
Firmicutes	s_Eubacterium_biforme	MR-Egger	24	30.7007	0.239795	0.351539	0.502276	-0.449222	0.928812
		Weighted median	24	30.7007	0.260038	0.248746	0.29584	-0.227504	0.74758
		IVW	31	37.559	-0.393727	0.194262	0.0426845	-0.77448	-0.0129735
Firmicutes	s_Faecalibacterium_prausnitzii	MR-Egger	31	37.559	-0.000586411	0.359079	0.998708	-0.704382	0.703209
		Weighted median	31	37.559	-0.403076	0.268102	0.132725	-0.928555	0.122404
		IVW	10	23.7837	0.60397	0.229214	0.00841468	0.154711	1.05323
Proteobacteria	s_Neisseria_gonorrhoeae	MR-Egger	10	23.7837	0.410536	0.749625	0.598872	-1.05873	1.8798
		Weighted median	10	23.7837	0.64312	0.310453	0.0383067	0.0346333	1.25161
		IVW	7	24.1787	-0.786197	0.399051	0.0488192	-1.56834	-0.0040571
Firmicutes	s_Roseburia_intestinalis	MR-Egger	7	24.1787	0.106715	0.920204	0.912191	-1.69688	1.91031
		Weighted median	7	24.1787	-0.815386	0.506008	0.10709	-1.80716	0.17639
		IVW	20	29.3909	-0.573906	0.219421	0.00890849	-1.00397	-0.143841
Firmicutes	s_Streptococcus_parasanguinis	MR-Egger	20	29.3909	-0.276991	0.511159	0.59454	-1.27886	0.72488
		Weighted median	20	29.3909	-0.520923	0.319356	0.102855	-1.14686	0.105015
		IVW	15	26.6616	-0.45457	0.209631	0.0301261	-0.865448	-0.0436931
Firmicutes	s_Streptococcus_suis	MR-Egger	15	26.6616	-0.322399	0.462523	0.498052	-1.22894	0.584146
		Weighted median	15	26.6616	-0.395687	0.280858	0.15888	-0.946169	0.154795
		IVW	17	27.8583	-0.880742	0.371886	0.0178694	-1.60964	-0.151846
Spirochaetes	s_Treponema_vincentii	MR-Egger	17	27.8583	0.232961	0.810753	0.777785	-1.35612	1.82204
		Weighted median	17	27.8583	-0.691505	0.494157	0.161705	-1.66005	0.277043
		IVW	7	23.4688	0.591114	0.269935	0.028536	0.0620412	1.12019
Firmicutes	s_Turicibacter_sanguinis	MR-Egger	7	23.4688	1.96173	1.45707	0.236002	-0.894131	4.81759
		Weighted median	7	23.4688	0.366195	0.335633	0.275247	-0.291645	1.02404
		IVW	14	25.6698	-0.413823	0.20261	0.0411055	-0.810938	-0.016708
Firmicutes	s_Veillonella_atypica	MR-Egger	14	25.6698	0.088582	0.435383	0.842187	-0.764769	0.941933
		Weighted median	14	25.6698	-0.450686	0.274522	0.10065	-0.98875	0.0873772
		IVW	19	29.7784	-0.540088	0.219335	0.0138016	-0.969986	-0.110191
module function	MF0032:glutamate_degradation_III	MR-Egger	19	29.7784	-1.07806	0.542925	0.0634442	-2.14219	-0.0139249
		Weighted median	19	29.7784	-0.317462	0.297086	0.285256	-0.89975	0.264826
"s_","g_","f_" means species, genus and family, respectively.

## Sheet: Table S3
Table S3. Positional mapped genes of H7N9 susceptibility and microbiota features.
ensg	entrez	symbol
ENSG00000179869	154664	ABCA13
ENSG00000073734	8647	ABCB11
ENSG00000155897	114	ADCY8
ENSG00000078549	117	ADCYAP1R1
ENSG00000188157	375790	AGRN
ENSG00000135046	301	ANXA1
ENSG00000049618	57492	ARID1B
ENSG00000173068	54796	BNC2
ENSG00000078725	1620	BRINP1
ENSG00000181751	90355	C5orf30
ENSG00000178538	767	CA8
ENSG00000151067	775	CACNA1C
ENSG00000165995	783	CACNB2
ENSG00000218305	168448	CDC14C
ENSG00000107736	64072	CDH23
ENSG00000135837	9857	CEP350
ENSG00000156282	26285	CLDN17
ENSG00000196730	1612	DAPK1
ENSG00000069345	10294	DNAJA2
ENSG00000139318	1848	DUSP6
ENSG00000186197	128178	EDARADD
ENSG00000132294	23167	EFR3A
ENSG00000164334	340069	FAM170A
ENSG00000114861	27086	FOXP1
ENSG00000170820	2492	FSHR
ENSG00000152578	2893	GRIA4
ENSG00000171189	2897	GRIK1
ENSG00000027697	3459	IFNGR1
ENSG00000154059	55364	IMPACT
ENSG00000066583	51015	ISOC1
ENSG00000150995	3708	ITPR1
ENSG00000205442	100129669	IZUMO3
ENSG00000160145	8997	KALRN
ENSG00000197705	57565	KLHL14
ENSG00000119771	114818	KLHL29
ENSG00000116977	3964	LGALS8
ENSG00000248771	100505989	SMIM31
ENSG00000048540	55885	LMO3
ENSG00000198589	987	LRBA
ENSG00000168702	53353	LRP1B
ENSG00000145416	55016	MARCHF1
ENSG00000123066	23389	MED13L
ENSG00000008394	4257	MGST1
ENSG00000156103	4325	MMP16
ENSG00000168314	4336	MOBP
ENSG00000116984	4548	MTR
ENSG00000138653	64579	NDST4
ENSG00000172260	257194	NEGR1
ENSG00000171208	81831	NETO2
ENSG00000164600	63974	NEUROD6
ENSG00000144460	57624	NYAP2
ENSG00000177468	167826	OLIG3
ENSG00000198836	4976	OPA1
ENSG00000254535	132430	PABPC4L
ENSG00000138650	57575	PCDH10
ENSG00000186472	27445	PCLO
ENSG00000139323	282809	POC1B
ENSG00000145725	23262	PPIP5K2
ENSG00000119938	5507	PPP1R3C
ENSG00000184304	5587	PRKD1
ENSG00000101292	128674	PROKR2
ENSG00000204918	729233	PRR20B
ENSG00000168994	221749	PXDC1
ENSG00000130348	55278	QRSL1
ENSG00000154917	51560	RAB6B
ENSG00000185008	6092	ROBO2
ENSG00000116745	6121	RPE65
ENSG00000213741	6235	RPS29
ENSG00000146555	221935	SDK1
ENSG00000170381	9723	SEMA3E
ENSG00000196950	57181	SLC39A10
ENSG00000144451	79582	SPAG16
ENSG00000160460	57731	SPTBN4
ENSG00000133121	90627	STARD13
ENSG00000152953	55351	STK32B
ENSG00000135111	6926	TBX3
ENSG00000145934	57451	TENM2
ENSG00000149256	26011	TENM4
ENSG00000140332	7090	TLE3
ENSG00000198846	9760	TOX
ENSG00000137699	23650	TRIM29
ENSG00000198680	286319	TUSC1
ENSG00000042781	7399	USH2A
ENSG00000169575	7441	VPREB1
ENSG00000116729	79971	WLS
ENSG00000108039	7511	XPNPEP1
ENSG00000168916	57507	ZNF608
ensg : ensembl gene ID, entrez : NCBI gene ID, symbol : Gene symbol.

## Sheet: Table S4
Table S4. Positional mapped genes of H1N1 severity and microbiota features.
ensg	entrez	symbol
ENSG00000072958	8907	AP1M1
ENSG00000172995	10777	ARPP21
ENSG00000151746	636	BICD1
ENSG00000173728	200159	C1orf100
ENSG00000187699	84281	C2orf88
ENSG00000144354	83879	CDCA7
ENSG00000136267	1607	DGKB
ENSG00000170579	9229	DLGAP1
ENSG00000205683	8110	DPF3
ENSG00000116717	1647	GADD45A
ENSG00000138668	3184	HNRNPD
ENSG00000127528	10365	KLF2
ENSG00000172264	140733	MACROD2
ENSG00000099917	51586	MED15
ENSG00000030304	4593	MUSK
ENSG00000157168	3084	NRG1
ENSG00000101333	5332	PLCB4
ENSG00000109819	10891	PPARGC1A
ENSG00000153707	5789	PTPRD
ENSG00000077092	5915	RARB
ENSG00000138670	153020	RASGEF1B
ENSG00000101695	54941	RNF125
ENSG00000089169	22895	RPH3A
ENSG00000142864	26135	SERBP1
ENSG00000183032	89874	SLC25A21
ENSG00000184985	57537	SORCS2
ENSG00000172845	6670	SP3
ENSG00000179456	10472	ZBTB18
ENSG00000184828	201501	ZBTB7C
ENSG00000169548	129025	ZNF280A
ensg : ensembl gene ID, entrez : NCBI gene ID, symbol : Gene symbol.

## Sheet: Table S5
Table S5. Human phenotype enrichment analysis of 87 proteins connecting H7N9 susceptibility and microbiota features.
term ID	term description	observed gene count	background gene count	strength	false discovery rate	matching proteins in the network
EFO:0003925	Cognition	30	1330	0.71	4.98e-10	CDH23,KALRN,NDST4,BRINP1,CACNA1C,TENM4,DUSP6,GRIA4,STK32B,CACNB2,SPAG16,NEGR1,OPA1,LRP1B,MGST1,SDK1,DAPK1,PRKD1,ROBO2,KLHL29,MARCH1,TENM2,LMO3,TLE3,ADCYAP1R1,FOXP1,PPIP5K2,ARID1B,NYAP2,SEMA3E
EFO:0005671	Smoking behaviour measurement	20	649	0.84	3.33e-08	BRINP1,CACNA1C,STK32B,ADCY8,USH2A,CACNB2,TOX,BNC2,LRP1B,MGST1,SDK1,ROBO2,KLHL29,TENM2,LMO3,SPTBN4,ADCYAP1R1,FOXP1,ARID1B,NYAP2
EFO:0006527	Smoking status measurement	18	541	0.88	9.65e-08	BRINP1,CACNA1C,STK32B,USH2A,CACNB2,TOX,BNC2,MGST1,SDK1,ROBO2,KLHL29,TENM2,LMO3,SPTBN4,ADCYAP1R1,FOXP1,ARID1B,NYAP2
EFO:0004784	Self reported educational attainment	22	1012	0.69	1.09e-06	KALRN,BRINP1,CACNA1C,TENM4,MED13L,GRIA4,STK32B,CACNB2,SPAG16,NEGR1,OPA1,LRP1B,MGST1,SDK1,PRKD1,ROBO2,TENM2,LMO3,TLE3,FOXP1,ARID1B,NYAP2
EFO:0004875	Mathematical ability	19	732	0.77	1.09e-06	NDST4,BRINP1,CACNA1C,TENM4,DUSP6,GRIA4,STK32B,SPAG16,NEGR1,OPA1,LRP1B,MGST1,SDK1,ROBO2,KLHL29,TENM2,LMO3,FOXP1,NYAP2
EFO:0006848	Mental or behavioural disorder biomarker	25	1615	0.54	3.24e-05	CDH23,CACNA1C,TENM4,GRIA4,STK32B,MOBP,CACNB2,SPAG16,PCLO,NEGR1,OPA1,TOX,LRP1B,MGST1,FSHR,SDK1,PRKD1,ROBO2,KLHL29,TENM2,LMO3,ADCYAP1R1,FOXP1,NYAP2,ABCB11
EFO:0005670	Smoking initiation	10	196	1.06	3.25e-05	CDH23,TOX,CEP350,BNC2,MGST1,SDK1,TENM2,LMO3,FOXP1,NYAP2
EFO:0008354	Cognitive function measurement	16	673	0.73	5.69e-05	KALRN,CACNA1C,DUSP6,GRIA4,STK32B,SPAG16,NEGR1,BNC2,LRP1B,SDK1,PRKD1,MARCH1,TENM2,FOXP1,ARID1B,NYAP2
EFO:0004949	Clinical temporal measurement	11	276	0.96	5.78e-05	EFR3A,TBX3,CACNA1C,ADCY8,ZNF608,TRIM29,LRP1B,MGST1,SDK1,KLHL29,TENM2
EFO:0000719	Temporal measurement	22	1351	0.57	7.98e-05	KALRN,EFR3A,TBX3,NDST4,CACNA1C,GRIA4,ADCY8,ZNF608,GRIK1,TRIM29,WLS,NEGR1,TOX,CEP350,LRP1B,MGST1,SDK1,PRKD1,ROBO2,KLHL29,TENM2,FOXP1
EFO:0007006	Depressive symptom measurement	10	230	0.99	9.48e-05	GRIA4,PCLO,NEGR1,OPA1,SDK1,ROBO2,KLHL29,TENM2,ADCYAP1R1,NYAP2
EFO:0004464	Brain measurement	19	1174	0.56	0.0007	CDH23,KALRN,NDST4,TENM4,ADCY8,MOBP,CACNB2,WLS,TOX,BNC2,LRP1B,FSHR,ROBO2,MARCH1,TENM2,SPTBN4,FOXP1,SEMA3E,ABCB11
EFO:0003892	Pulmonary function measurement	19	1208	0.55	0.00099	CDH23,KALRN,BRINP1,CACNA1C,GRIA4,STK32B,RAB6B,ITPR1,SPAG16,PCLO,LRBA,NEGR1,BNC2,LRP1B,DAPK1,ROBO2,MARCH1,TENM2,FOXP1
EFO:0008336	Disease progression measurement	7	120	1.12	0.0011	EFR3A,TBX3,ADCY8,TRIM29,SDK1,KLHL29,TENM2
EFO:0004713	FEV/FEC ratio	14	672	0.67	0.0012	CDH23,KALRN,BRINP1,CACNA1C,RAB6B,ITPR1,SPAG16,NEGR1,BNC2,DAPK1,ROBO2,MARCH1,TENM2,FOXP1
EFO:0006841	Respiratory disease biomarker	18	1142	0.55	0.0016	CDH23,KALRN,BRINP1,CACNA1C,GRIA4,STK32B,RAB6B,ITPR1,SPAG16,NEGR1,TOX,BNC2,LRP1B,DAPK1,ROBO2,MARCH1,TENM2,FOXP1
EFO:0009695	Household income	7	131	1.08	0.0016	BRINP1,NEGR1,LRP1B,MGST1,PRKD1,LMO3,FOXP1
EFO:0004557	Population measurement	13	607	0.69	0.0018	EFR3A,CACNA1C,TENM4,USH2A,ZNF608,PCLO,LRBA,BNC2,DAPK1,ABCA13,ROBO2,TENM2,NYAP2
EFO:0008422	Susceptibility to infectious disease measurement	11	431	0.76	0.0022	PROKR2,CACNA1C,STK32B,PCLO,NEGR1,TOX,SDK1,ROBO2,MARCH1,TENM2,FOXP1
EFO:0004621	Vitamin B6 measurement	3	6	2.05	0.0038	CACNA1C,ZNF608,ADCYAP1R1
HP:0000118	Phenotypic abnormality	42	5129	0.27	0.004	PROKR2,CDH23,TBX3,RPE65,CACNA1C,TENM4,DUSP6,MED13L,GRIA4,STK32B,MMP16,USH2A,ITPR1,CA8,CACNB2,POC1B,GRIK1,SPAG16,PCLO,EDARADD,LRBA,OPA1,MTR,IFNGR1,QRSL1,AGRN,BNC2,LRP1B,RPS29,FSHR,SDK1,PRKD1,ABCA13,ROBO2,MARCH1,TENM2,SPTBN4,ADCYAP1R1,FOXP1,PPIP5K2,ARID1B,ABCB11
EFO:0008579	Risk-taking behaviour	8	223	0.91	0.0041	CDH23,CACNA1C,TOX,BNC2,SDK1,KLHL29,TENM2,FOXP1
HP:0000234	Abnormality of the head	29	2865	0.36	0.0044	PROKR2,CDH23,TBX3,RPE65,CACNA1C,DUSP6,MED13L,GRIA4,MMP16,USH2A,ITPR1,CA8,PCLO,EDARADD,LRBA,OPA1,IFNGR1,AGRN,BNC2,RPS29,FSHR,SDK1,PRKD1,ABCA13,ROBO2,TENM2,SPTBN4,FOXP1,ARID1B
EFO:0004303	Vital signs	18	1265	0.51	0.0045	KALRN,CACNA1C,TENM4,MED13L,ITPR1,CACNB2,POC1B,EDARADD,LRBA,NEGR1,OPA1,LRP1B,DAPK1,PRKD1,KLHL29,MARCH1,ARID1B,ABCB11
EFO:0005272	Sleep quality	4	30	1.48	0.0064	CACNA1C,TENM4,LRP1B,DAPK1
HP:0000271	Abnormality of the face	27	2641	0.36	0.0074	PROKR2,CDH23,TBX3,RPE65,CACNA1C,DUSP6,MED13L,MMP16,USH2A,ITPR1,CA8,PCLO,EDARADD,LRBA,OPA1,IFNGR1,AGRN,BNC2,RPS29,SDK1,PRKD1,ABCA13,ROBO2,TENM2,SPTBN4,FOXP1,ARID1B
EFO:0004337	Intelligence	13	738	0.6	0.0095	KALRN,CACNA1C,TENM4,GRIA4,CACNB2,NEGR1,LRP1B,PRKD1,MARCH1,TLE3,FOXP1,PPIP5K2,ARID1B
EFO:0007841	Facial morphology measurement	8	262	0.84	0.0098	CDH23,RPE65,BRINP1,GRIK1,SPAG16,LRP1B,SDK1,FOXP1
EFO:0004311	Heart function measurement	13	747	0.6	0.0101	KALRN,CACNA1C,STK32B,CACNB2,POC1B,EDARADD,WLS,NEGR1,MGST1,SDK1,KLHL29,MARCH1,FOXP1
HP:0000153	Abnormality of the mouth	22	1992	0.4	0.0161	PROKR2,CDH23,TBX3,CACNA1C,DUSP6,MED13L,MMP16,USH2A,PCLO,EDARADD,IFNGR1,AGRN,BNC2,RPS29,SDK1,PRKD1,ABCA13,ROBO2,TENM2,SPTBN4,FOXP1,ARID1B
EFO:0007874	Gut microbiome measurement	10	485	0.67	0.0225	TENM4,USH2A,PCLO,LRBA,BNC2,DAPK1,ABCA13,ROBO2,TENM2,NYAP2
EFO:0009262	Nicotine dependence symptom count	5	92	1.09	0.0225	CACNA1C,GRIA4,CACNB2,PCLO,KLHL29
HP:0000163	Abnormal oral cavity morphology	21	1901	0.4	0.0225	PROKR2,CDH23,TBX3,CACNA1C,DUSP6,MED13L,MMP16,USH2A,PCLO,EDARADD,IFNGR1,AGRN,RPS29,SDK1,PRKD1,ABCA13,ROBO2,TENM2,SPTBN4,FOXP1,ARID1B
HP:0000639	Nystagmus	14	936	0.53	0.0225	PROKR2,RPE65,DUSP6,GRIA4,USH2A,ITPR1,POC1B,OPA1,MTR,AGRN,PRKD1,SPTBN4,FOXP1,ARID1B
HP:0012547	Abnormal involuntary eye movements	14	943	0.53	0.0225	PROKR2,RPE65,DUSP6,GRIA4,USH2A,ITPR1,POC1B,OPA1,MTR,AGRN,PRKD1,SPTBN4,FOXP1,ARID1B
HP:0012373	Abnormal eye physiology	24	2405	0.35	0.0267	PROKR2,CDH23,RPE65,DUSP6,MED13L,GRIA4,MMP16,USH2A,ITPR1,CA8,POC1B,GRIK1,PCLO,LRBA,OPA1,MTR,AGRN,RPS29,PRKD1,ABCA13,TENM2,SPTBN4,FOXP1,ARID1B
HP:0000551	Color vision defect	5	102	1.05	0.0318	PROKR2,RPE65,DUSP6,POC1B,OPA1
EFO:0004319	Smoking cessation	4	55	1.22	0.0366	MGST1,TENM2,LMO3,NYAP2
EFO:0004325	Blood pressure	15	1138	0.47	0.0378	KALRN,CACNA1C,TENM4,MED13L,ITPR1,CACNB2,POC1B,LRBA,OPA1,LRP1B,DAPK1,PRKD1,KLHL29,ARID1B,ABCB11
HP:0000691	Microdontia	5	110	1.01	0.0408	CACNA1C,USH2A,EDARADD,PRKD1,ARID1B
EFO:0006829	GFR change measurement	2	3	2.18	0.0492	CDH23,MARCH1
EFO:0010094	Grapefruit juice consumption measurement	2	3	2.18	0.0492	CACNA1C,PCLO
EFO:0010440	Triacylglycerol 58:6 measurement	2	3	2.18	0.0492	LRP1B,TENM2
HP:0008684	Aplasia/hypoplasia of the uterus	4	61	1.17	0.0492	PROKR2,DUSP6,FSHR,ARID1B
EFO : Experimental Factor Ontology; HP : Human Phenotype Ontology.

## Sheet: Table S6
Table S6. Human phenotype enrichment analysis of 30 proteins connecting H1N1 severity and microbiota features.
term ID	term description	observed gene count	background gene count	strength	false discovery rate	matching proteins in the network
EFO:0008336	Disease progression measurement	5	120	1.44	0.0144	MACROD2,RARB,PTPRD,DGKB,DPF3
EFO:0005043	Cardiac troponin T measurement	3	16	2.09	0.0185	NRG1,DLGAP1,PTPRD
EFO:0005278	Cardiovascular disease biomarker measurement	13	2228	0.58	0.038	MACROD2,PPARGC1A,NRG1,DLGAP1,SLC25A21,RARB,MUSK,PTPRD,RPH3A,DGKB,SORCS2,DPF3,BICD1
EFO : Experimental Factor Ontology.

## Sheet: Table S7
Table S7. The hub genes ranked by MCC method in PPI network of overlapped genes between H7N9 susceptibility and microbiota features.
Rank	Gene	MCC score
1	LRP1B	5
2	ROBO2	4
2	USH2A	4
3	FOXP1	3
3	TENM4	3
3	CACNA1C	3
3	KALRN	3
3	ADCY8	3
3	PCLO	3
4	AGRN	2

## Sheet: Table S8
Table S8. The hub genes ranked by MCC method in PPI network of overlapped genes between H1N1 severity and microbiota features.
Rank	Gene	MCC score
1	PTPRD	4
2	RARB	2
2	PPARGC1A	2
3	SORCS2	1
3	MED15	1
3	DLGAP1	1
3	PLCB4	1
3	DGKB	1
3	ZBTB18	1
3	C1orf100	1

## Sheet: Table S9
Table S9. PheWAS results of hub genes in PPI network of overlapped genes between H7N9 susceptibility and microbiota features.
Gene	Atlas ID	PMID	Year	Domain	Trait	P-value	N
LRP1B	3305	31427789	2019	Reproduction	Lifetime number of sexual partners	1.2814e-22	316569
LRP1B	4074	30239722	2018	Metabolic	Body Mass Index	1.2605e-18	806834
LRP1B	4066	30038396	2018	Environment	Educational attainment	2.0349e-17	766345
LRP1B	3442	31427789	2019	Metabolic	Impedance measures - Whole body fat mass	4.4408e-17	379203
LRP1B	3187	31427789	2019	Skeletal	Standing height	6.998e-17	385748
LRP1B	3185	31427789	2019	Metabolic	Waist circumference	1.1424e-16	385932
LRP1B	4044	30124842	2018	Metabolic	Body Mass Index	1.3933e-16	681275
LRP1B	3436	31427789	2019	Metabolic	Weight	4.0156e-16	385473
LRP1B	3440	31427789	2019	Metabolic	Impedance measures - Weight	4.1933e-16	379840
LRP1B	3469	31427789	2019	Metabolic	Impedance measures - Trunk fat mass	6.1485e-16	379578
LRP1B	3441	31427789	2019	Metabolic	Impedance measures - Body fat percentage	3.2146e-15	379615
LRP1B	3339	31427789	2019	Reproduction	Age when periods started (menarche) (female)	6.43e-15	202636
LRP1B	3452	31427789	2019	Metabolic	Impedance measures - Leg fat percentage (right)	8.8809e-15	379806
LRP1B	3274	31427789	2019	Dermatological	Ease of skin tanning	9.2056e-15	378364
LRP1B	3453	31427789	2019	Metabolic	Impedance measures - Leg fat mass (right)	1.2525e-14	379802
LRP1B	3461	31427789	2019	Metabolic	Impedance measures - Arm fat mass (right)	3.3698e-14	379725
LRP1B	3465	31427789	2019	Metabolic	Impedance measures - Arm fat mass (left)	4.9808e-14	379663
LRP1B	3446	31427789	2019	Metabolic	Impedance measures - Basal metabolic rate	5.5996e-14	379821
LRP1B	3457	31427789	2019	Metabolic	Impedance measures - Leg fat mass (left)	6.5849e-14	379783
LRP1B	3445	31427789	2019	Metabolic	Impedance measures - Body Mass Index (BMI)	1.1789e-13	379831
LRP1B	63	28436984	2017	Reproduction	Age at menarche	1.4659e-13	252514
LRP1B	3468	31427789	2019	Metabolic	Impedance measures - Trunk fat percentage	1.8571e-13	379600
LRP1B	3435	31427789	2019	Metabolic	Body Mass Index	2.2075e-13	385336
LRP1B	3456	31427789	2019	Metabolic	Impedance measures - Leg fat percentage (left)	3.0959e-13	379786
LRP1B	3466	31427789	2019	Metabolic	Impedance measures - Arm fat-free mass (left)	6.3399e-13	379653
LRP1B	3443	31427789	2019	Metabolic	Impedance measures - Whole body fat-free mass	9.8338e-13	379804
LRP1B	3464	31427789	2019	Metabolic	Impedance measures - Arm fat percentage (left)	1.7481e-12	379699
LRP1B	3444	31427789	2019	Metabolic	Impedance measures - Whole body water mass	1.8994e-12	379835
LRP1B	3467	31427789	2019	Metabolic	Impedance measures - Arm predicted mass (left)	2.3373e-12	379638
LRP1B	3459	31427789	2019	Metabolic	Impedance measures - Leg predicted mass (left)	4.0182e-12	379761
LRP1B	3460	31427789	2019	Metabolic	Impedance measures - Arm fat percentage (right)	5.0014e-12	379752
LRP1B	3470	31427789	2019	Metabolic	Impedance measures - Trunk fat-free mass	5.5919e-12	379507
LRP1B	3458	31427789	2019	Metabolic	Impedance measures - Leg fat-free mass (left)	6.1498e-12	379766
LRP1B	3471	31427789	2019	Metabolic	Impedance measures - Trunk predicted mass	7.7648e-12	379469
LRP1B	3462	31427789	2019	Metabolic	Impedance measures - Arm fat-free mass (right)	1.9853e-11	379723
LRP1B	4043	30124842	2018	Skeletal	Height	3.9902e-11	693529
LRP1B	3463	31427789	2019	Metabolic	Impedance measures - Arm predicted mass (right)	4.1789e-11	379716
LRP1B	3454	31427789	2019	Metabolic	Impedance measures - Leg fat-free mass (right)	6.6474e-11	379793
LRP1B	3270	31427789	2019	Metabolic	Comparative body size at age 10	7.2828e-11	379749
LRP1B	3455	31427789	2019	Metabolic	Impedance measures - Leg predicted mass (right)	8.0817e-11	379793
LRP1B	3271	31427789	2019	Skeletal	Comparative height size at age 10	3.4919e-10	380167
LRP1B	4077	30239722	2018	Metabolic	Waist-hip ratio	3.9029e-10	697734
LRP1B	2023	24934506	2014	Endocrine	Skin fluorescence	3.9381e-10	1082
LRP1B	4076	30239722	2018	Metabolic	Body Mass Index (female)	4.7203e-10	434794
LRP1B	3186	31427789	2019	Metabolic	Hip circumference	4.8053e-10	385887
LRP1B	2019	23143601	2012	Neoplasms	Lung canger (adjusted for age)	2.3755e-09	8881
LRP1B	4075	30239722	2018	Metabolic	Body Mass Index (male)	4.8598e-09	374756
LRP1B	4067	30038396	2018	Cognitive	Cognitive performance	1.1014e-08	257828
LRP1B	2020	23143601	2012	Neoplasms	Adenocarcinoma (adjusted for age)	1.207e-08	8881
LRP1B	4378	30940143	2019	Cardiovascular	High blood pressure	2.4472e-08	458554
LRP1B	4050	28358823	2017	Body Structures	Anterior cruciate ligament rupture (fixed effect model)	2.6256e-08	99342
LRP1B	3551	31427789	2019	Cardiovascular	Vascular/heart problems diagnosed by doctor: High blood pressure	4.376e-08	385699
LRP1B	4224	31015401	2019	Environmental	Agents acting on the renin-angiotensin system	4.8043e-08	237530
LRP1B	3412	31427789	2019	Skeletal	Sitting height	5.2393e-08	385393
LRP1B	4293	30718901	2019	Psychiatric	Depression	9.4424e-08	500199
LRP1B	3250	31427789	2019	Nutritional	Pork intake	1.1321e-07	384328
LRP1B	3413	31427789	2019	Cognitive	Fluid intelligence score	1.5573e-07	125935
LRP1B	2025	22952603	2012	Psychiatric	10 mg response to amphetamine	2.1473e-07	381
LRP1B	2007	22377632	2012	Reproduction	Parental transmission distortion	3.6188e-07	4728
LRP1B	3314	31427789	2019	Ear, Nose, Throat	Hearing difficulty/problems with background noise	3.6976e-07	378722
LRP1B	2017	24369049	2014	Psychiatric	Lithium response in Bipolar I patients - Alda Scale of 6 to 7	3.9948e-07	294
LRP1B	3491	31427789	2019	Nutritional	Cereal type: Muesli	9.0439e-07	319477
LRP1B	3251	31427789	2019	Nutritional	Cheese intake	9.3941e-07	377082
LRP1B	4051	28358823	2017	Body Structures	Anterior cruciate ligament rupture (random effect model)	9.8982e-07	99342
LRP1B	3589	31427789	2019	Activities	Types of physical activity in last 4 weeks: Heavy DIY (eg: weeding, lawn mowing, carpentry, digging)	1.0746e-06	384450
LRP1B	3785	29942086	2018	Cognitive	Intelligence	1.1527e-06	269867
LRP1B	2006	22377632	2012	Reproduction	Paternal transmission distortion	1.4946e-06	4728
LRP1B	4272	30846698	2019	Psychiatric	Sleep duration	1.6226e-06	446118
LRP1B	2005	22377632	2012	Reproduction	Maternal transmission distortion	1.7316e-06	4728
LRP1B	2024	23089632	2013	Psychiatric	Alcohol dependence	2.1543e-06	2322
LRP1B	3277	31427789	2019	Environment	Maternal smoking around birth	3.2895e-06	331862
LRP1B	3242	31427789	2019	Nutritional	Fresh fruit intake	4.1553e-06	372901
LRP1B	3283	31427789	2019	Social Interactions	Number of full sisters	4.2618e-06	380122
LRP1B	2018	24369049	2014	Psychiatric	Lithium response in Bipolar I patients - Alda Scale of 7 to 8	4.3158e-06	294
LRP1B	3793	30804565	2019	Psychiatric	Sleep duration	4.4578e-06	384317
LRP1B	4294	30696823	2019	Psychiatric	Chronotype	5.4646e-06	449732
LRP1B	3498	31427789	2019	Dermatological	Hair colour (natural, before greying): Dark brown	5.5524e-06	385603
LRP1B	3748	31427789	2019	Psychiatric	Traumatic events - Felt loved as child	5.5638e-06	126348
LRP1B	4327	30643256	2019	Psychiatric	Well-being spectrum	6.259e-06	2311184
LRP1B	3232	31427789	2019	Neurological	Sleeplessness / insomnia	6.7729e-06	386078
LRP1B	4178	31217584	2019	Immunological	White blood cells	7.2267e-06	28608
LRP1B	3409	31427789	2019	Environment	Education - Qualifications	7.377e-06	318526
LRP1B	3307	31427789	2019	Activities	Overall health rating	8.2155e-06	384850
ROBO2	4074	30239722	2018	Metabolic	Body Mass Index	1.5168e-18	806834
ROBO2	4044	30124842	2018	Metabolic	Body Mass Index	1.1516e-15	681275
ROBO2	3436	31427789	2019	Metabolic	Weight	4.9684e-15	385473
ROBO2	3440	31427789	2019	Metabolic	Impedance measures - Weight	8.1918e-15	379840
ROBO2	3442	31427789	2019	Metabolic	Impedance measures - Whole body fat mass	1.514e-13	379203
ROBO2	3444	31427789	2019	Metabolic	Impedance measures - Whole body water mass	1.7636e-13	379835
ROBO2	3443	31427789	2019	Metabolic	Impedance measures - Whole body fat-free mass	1.8347e-13	379804
ROBO2	3446	31427789	2019	Metabolic	Impedance measures - Basal metabolic rate	2.7904e-13	379821
ROBO2	3469	31427789	2019	Metabolic	Impedance measures - Trunk fat mass	3.2043e-13	379578
ROBO2	3470	31427789	2019	Metabolic	Impedance measures - Trunk fat-free mass	5.1427e-13	379507
ROBO2	3463	31427789	2019	Metabolic	Impedance measures - Arm predicted mass (right)	5.3763e-13	379716
ROBO2	4294	30696823	2019	Psychiatric	Chronotype	5.6287e-13	449732
ROBO2	3462	31427789	2019	Metabolic	Impedance measures - Arm fat-free mass (right)	1.4925e-12	379723
ROBO2	4295	30696823	2019	Psychiatric	Morning person (binary)	2.1359e-12	403195
ROBO2	3471	31427789	2019	Metabolic	Impedance measures - Trunk predicted mass	2.7308e-12	379469
ROBO2	3467	31427789	2019	Metabolic	Impedance measures - Arm predicted mass (left)	1.1211e-11	379638
ROBO2	3466	31427789	2019	Metabolic	Impedance measures - Arm fat-free mass (left)	1.1245e-11	379653
ROBO2	3453	31427789	2019	Metabolic	Impedance measures - Leg fat mass (right)	2.0448e-11	379802
ROBO2	3454	31427789	2019	Metabolic	Impedance measures - Leg fat-free mass (right)	2.1199e-11	379793
ROBO2	3458	31427789	2019	Metabolic	Impedance measures - Leg fat-free mass (left)	2.7403e-11	379766
ROBO2	3459	31427789	2019	Metabolic	Impedance measures - Leg predicted mass (left)	2.801e-11	379761
ROBO2	3457	31427789	2019	Metabolic	Impedance measures - Leg fat mass (left)	3.1448e-11	379783
ROBO2	3447	31427789	2019	Metabolic	Impedance measures - Impedance of whole body	3.7413e-11	379792
ROBO2	3455	31427789	2019	Metabolic	Impedance measures - Leg predicted mass (right)	3.7619e-11	379793
ROBO2	3461	31427789	2019	Metabolic	Impedance measures - Arm fat mass (right)	9.5061e-11	379725
ROBO2	3452	31427789	2019	Metabolic	Impedance measures - Leg fat percentage (right)	1.5751e-10	379806
ROBO2	4076	30239722	2018	Metabolic	Body Mass Index (female)	2.8193e-10	434794
ROBO2	3441	31427789	2019	Metabolic	Impedance measures - Body fat percentage	3.2577e-10	379615
ROBO2	3450	31427789	2019	Metabolic	Impedance measures - Impedance of arm (right)	4.0573e-10	379786
ROBO2	3451	31427789	2019	Metabolic	Impedance measures - Impedance of arm (left)	4.0823e-10	379803
ROBO2	4322	30643256	2019	Psychiatric	Depressive symptoms (univariate)	5.2832e-10	1067913
ROBO2	3465	31427789	2019	Metabolic	Impedance measures - Arm fat mass (left)	8.0396e-10	379663
ROBO2	3460	31427789	2019	Metabolic	Impedance measures - Arm fat percentage (right)	1.1496e-09	379752
ROBO2	3230	31427789	2019	Psychiatric	Morning/evening person (chronotype)	1.3308e-09	345148
ROBO2	4327	30643256	2019	Psychiatric	Well-being spectrum	1.4583e-09	2311184
ROBO2	3995	29500382	2018	Psychiatric	Fed-up feelings (FED_UP)	1.57e-09	266208
ROBO2	3456	31427789	2019	Metabolic	Impedance measures - Leg fat percentage (left)	1.7412e-09	379786
ROBO2	3789	30804565	2019	Psychiatric	Morningness	1.884e-09	345552
ROBO2	3468	31427789	2019	Metabolic	Impedance measures - Trunk fat percentage	4.18e-09	379600
ROBO2	3298	31427789	2019	Psychiatric	Frequency of unenthusiasm / disinterest in last 2 weeks	4.2874e-09	373833
ROBO2	4077	30239722	2018	Metabolic	Waist-hip ratio	4.3167e-09	697734
ROBO2	3274	31427789	2019	Dermatological	Ease of skin tanning	4.4632e-09	378364
ROBO2	3445	31427789	2019	Metabolic	Impedance measures - Body Mass Index (BMI)	4.7871e-09	379831
ROBO2	3187	31427789	2019	Skeletal	Standing height	5.4396e-09	385748
ROBO2	3435	31427789	2019	Metabolic	Body Mass Index	6.2009e-09	385336
ROBO2	3270	31427789	2019	Metabolic	Comparative body size at age 10	6.2331e-09	379749
ROBO2	3246	31427789	2019	Nutritional	Processed meat intake	6.4762e-09	385801
ROBO2	4085	30297969	2018	Endocrine	Type 2 Diabetes	9.0985e-09	898130
ROBO2	3797	29942085	2018	Psychiatric	Depressive affect subcluster	1.1839e-08	357957
ROBO2	3448	31427789	2019	Metabolic	Impedance measures - Impedance of leg (right)	2.3158e-08	379813
ROBO2	3990	29500382	2018	Psychiatric	Neuroticism sum score	4.0138e-08	380506
ROBO2	3795	29942085	2018	Psychiatric	Neuroticism	5.7343e-08	390278
ROBO2	3449	31427789	2019	Metabolic	Impedance measures - Impedance of leg (left)	6.2685e-08	379807
ROBO2	3464	31427789	2019	Metabolic	Impedance measures - Arm fat percentage (left)	6.8643e-08	379699
ROBO2	3185	31427789	2019	Metabolic	Waist circumference	6.9733e-08	385932
ROBO2	4050	28358823	2017	Body Structures	Anterior cruciate ligament rupture (fixed effect model)	7.8626e-08	99342
ROBO2	2023	24934506	2014	Endocrine	Skin fluorescence	9.6367e-08	1082
ROBO2	4269	30867560	2019	Psychiatric	Neuroticism general factor	1.5399e-07	270059
ROBO2	2017	24369049	2014	Psychiatric	Lithium response in Bipolar I patients - Alda Scale of 6 to 7	1.6098e-07	294
ROBO2	3991	29500382	2018	Psychiatric	Mood swings (MOOD)	1.9086e-07	265382
ROBO2	2015	24369049	2014	Psychiatric	Lithium response in Bipolar I patients - Alda Scale of 4 to 5	2.2031e-07	294
ROBO2	2016	24369049	2014	Psychiatric	Lithium response in Bipolar I patients - Alda Scale of 5 to 6	2.229e-07	294
ROBO2	4043	30124842	2018	Skeletal	Height	2.3807e-07	693529
ROBO2	2024	23089632	2013	Psychiatric	Alcohol dependence	2.4906e-07	2322
ROBO2	4068	BioRxiv: https://doi.org/10.1101/261081	2018	Activities	Automobile speeding propensity	3.1237e-07	404291
ROBO2	3288	31427789	2019	Psychiatric	Fed-up feelings	3.9314e-07	378357
ROBO2	3578	31427789	2019	Social Interactions	Social support - Leisure/social activities: Religious group	4.5318e-07	385280
ROBO2	4087	29255261	2018	Psychiatric	Neuroticism	6.3827e-07	329821
ROBO2	4321	30643256	2019	Psychiatric	Neuroticism (univariate)	6.5049e-07	523783
ROBO2	4075	30239722	2018	Metabolic	Body Mass Index (male)	7.839e-07	374756
ROBO2	3222	31427789	2019	Activities	Drive faster than motorway speed limit	1.0373e-06	349848
ROBO2	3282	31427789	2019	Social Interactions	Number of full brothers	1.127e-06	380062
ROBO2	4086	30297969	2018	Endocrine	Type 2 Diabetes (adjusted for BMI)	1.2169e-06	898130
ROBO2	4326	30643256	2019	Psychiatric	Depressive symptoms (MA GWAMA)	1.8079e-06	1067913
ROBO2	3241	31427789	2019	Nutritional	Salad / raw vegetable intake	2.4124e-06	363780
ROBO2	2007	22377632	2012	Reproduction	Parental transmission distortion	2.4455e-06	4728
ROBO2	3796	29942085	2018	Psychiatric	Depressive symptoms	2.5012e-06	381455
ROBO2	3307	31427789	2019	Activities	Overall health rating	2.533e-06	384850
ROBO2	4070	BioRxiv: https://doi.org/10.1101/261081	2018	Psychiatric	Ever smoker	2.8624e-06	518633
ROBO2	3192	31427789	2019	Activities	Length of time at current address	3.4291e-06	385315
ROBO2	4667	BioRxiv: https://doi.org/10.1101/288575	2019	Neurological	Sagittal stratum fractional anisotropy	3.5342e-06	17706
ROBO2	4719	BioRxiv: https://doi.org/10.1101/288627	2019	Neurological	Corticospinal tract mode of anisotropy	5.1775e-06	17706
ROBO2	3195	31427789	2019	Environment	Average total household income before tax	6.9695e-06	332594
ROBO2	3257	31427789	2019	Nutritional	Hot drink temperature	7.2161e-06	382329
ROBO2	3186	31427789	2019	Metabolic	Hip circumference	7.6387e-06	385887
ROBO2	3794	30804565	2019	Psychiatric	Snoring	7.7474e-06	359916
ROBO2	2019	23143601	2012	Neoplasms	Lung canger (adjusted for age)	7.88e-06	8881
ROBO2	4166	30108127	2018	Metabolic	Body Mass Index	9.5794e-06	334487
ROBO2	4670	BioRxiv: https://doi.org/10.1101/288578	2019	Neurological	Anterior limb of internal capsule axial diusivities	9.6598e-06	17706
ROBO2	3409	31427789	2019	Environment	Education - Qualifications	1.0327e-05	318526
USH2A	3251	31427789	2019	Nutritional	Cheese intake	3.0809e-09	377082
USH2A	2007	22377632	2012	Reproduction	Parental transmission distortion	6.7942e-08	4728
USH2A	3409	31427789	2019	Environment	Education - Qualifications	4.0709e-07	318526
USH2A	3451	31427789	2019	Metabolic	Impedance measures - Impedance of arm (left)	5.4397e-07	379803
USH2A	2005	22377632	2012	Reproduction	Maternal transmission distortion	6.3858e-07	4728
USH2A	2006	22377632	2012	Reproduction	Paternal transmission distortion	6.3858e-07	4728
USH2A	2024	23089632	2013	Psychiatric	Alcohol dependence	1.0877e-06	2322
USH2A	4294	30696823	2019	Psychiatric	Chronotype	2.7233e-06	449732
USH2A	2023	24934506	2014	Endocrine	Skin fluorescence	4.2309e-06	1082
USH2A	3450	31427789	2019	Metabolic	Impedance measures - Impedance of arm (right)	4.4873e-06	379786
USH2A	3166	28240269	2017	Cell	TNFRSF21 - Tumor necrosis factor receptor superfamily member 21	8.1791e-06	1000
USH2A	1763	17903305	2007	Neoplasms	Prostate cancer (GEE, adjusted for age)	9.9013e-06	617
USH2A	3447	31427789	2019	Metabolic	Impedance measures - Impedance of whole body	9.9929e-06	379792
FOXP1	4279	30804560	2019	Respiratory	FVC	1.1609e-29	400102
FOXP1	4278	30804560	2019	Respiratory	FEV1	1.8959e-26	400102
FOXP1	3658	31427789	2019	Neoplasms	Cancer register - Type of cancer: ICD10: C44 Other and unspecified malignant neoplasm of skin	1.8629e-25	54696
FOXP1	3665	31427789	2019	Neoplasms	Diagnoses - main ICD10: C44 Other and unspecified malignant neoplasm of skin	4.4801e-24	300791
FOXP1	4283	30804560	2019	Respiratory	FVC	2.1833e-22	321047
FOXP1	3660	31427789	2019	Neoplasms	Cancer register - Histology of cancer tumour: Basal cell carcinoma, NOS	5.0117e-21	60692
FOXP1	4043	30124842	2018	Skeletal	Height	2.7471e-20	693529
FOXP1	4282	30804560	2019	Respiratory	FEV1	1.1165e-18	321047
FOXP1	4066	30038396	2018	Environment	Educational attainment	1.2037e-18	766345
FOXP1	3982	29483656	2018	Psychiatric	Schizophrenia	9.9515e-18	105318
FOXP1	3219	31427789	2019	Activities	Time spent watching television (TV)	7.8204e-17	365236
FOXP1	3187	31427789	2019	Skeletal	Standing height	8.5802e-17	385748
FOXP1	11	25056061	2014	Psychiatric	Schizophrenia	3.8047e-15	82315
FOXP1	13	24280982	2014	Psychiatric	Schizophrenia vs Bipolar disorder	3.8047e-15	16381
FOXP1	3191	31427789	2019	Activities	Number of treatments/medications taken	5.3125e-15	386581
FOXP1	3468	31427789	2019	Metabolic	Impedance measures - Trunk fat percentage	1.1297e-14	379600
FOXP1	3832	27723757	2016	Dermatological	Vitiligo	3.9734e-14	44266
FOXP1	3785	29942086	2018	Cognitive	Intelligence	5.2306e-14	269867
FOXP1	3195	31427789	2019	Environment	Average total household income before tax	5.6574e-14	332594
FOXP1	3441	31427789	2019	Metabolic	Impedance measures - Body fat percentage	5.7193e-14	379615
FOXP1	3267	31427789	2019	Psychiatric	Alcohol usually taken with meals	6.4476e-14	197613
FOXP1	3261	31427789	2019	Psychiatric	Alcohol intake frequency	1.0918e-13	386082
FOXP1	3244	31427789	2019	Nutritional	Oily fish intake	2.3207e-13	384554
FOXP1	3315	31427789	2019	Activities	Use of sun/uv protection	1.4051e-12	383659
FOXP1	3469	31427789	2019	Metabolic	Impedance measures - Trunk fat mass	2.5671e-12	379578
FOXP1	4074	30239722	2018	Metabolic	Body Mass Index	5.5006e-12	806834
FOXP1	4068	BioRxiv: https://doi.org/10.1101/261081	2018	Activities	Automobile speeding propensity	6.4461e-12	404291
FOXP1	3789	30804565	2019	Psychiatric	Morningness	7.2564e-12	345552
FOXP1	3222	31427789	2019	Activities	Drive faster than motorway speed limit	9.213e-12	349848
FOXP1	3409	31427789	2019	Environment	Education - Qualifications	9.726e-12	318526
FOXP1	4067	30038396	2018	Cognitive	Cognitive performance	1.0581e-11	257828
FOXP1	3230	31427789	2019	Psychiatric	Morning/evening person (chronotype)	1.8804e-11	345148
FOXP1	3415	31427789	2019	Cognitive	Reaction time test - Mean time to correctly identify matches	4.6499e-11	383748
FOXP1	4038	29906448	2018	Psychiatric	Schizophrenia	6.4689e-11	87491
FOXP1	3448	31427789	2019	Metabolic	Impedance measures - Impedance of leg (right)	9.1315e-11	379813
FOXP1	3452	31427789	2019	Metabolic	Impedance measures - Leg fat percentage (right)	9.9285e-11	379806
FOXP1	3456	31427789	2019	Metabolic	Impedance measures - Leg fat percentage (left)	2.0326e-10	379786
FOXP1	4572	31676860	2019	Neurological	Left superior parietal	2.1194e-10	21821
FOXP1	3725	31427789	2019	Psychiatric	Frequency of drinking alcohol	2.3729e-10	126656
FOXP1	3447	31427789	2019	Metabolic	Impedance measures - Impedance of whole body	2.4467e-10	379792
FOXP1	4092	29844566	2018	Cognitive	Reaction time	2.8286e-10	330069
FOXP1	3864	27863252	2016	Immunological	Red blood cell count (two-way meta)	2.922e-10	132690
FOXP1	3342	31427789	2019	Metabolic	Birth weight of first child (female)	3.1924e-10	165872
FOXP1	3210	31427789	2019	Activities	Usual walking pace	6.5191e-10	384081
FOXP1	3442	31427789	2019	Metabolic	Impedance measures - Whole body fat mass	6.5631e-10	379203
FOXP1	3460	31427789	2019	Metabolic	Impedance measures - Arm fat percentage (right)	7.5201e-10	379752
FOXP1	3449	31427789	2019	Metabolic	Impedance measures - Impedance of leg (left)	7.692e-10	379807
FOXP1	4471	31676860	2019	Neurological	Left superior parietal	8.3219e-10	19629
FOXP1	3243	31427789	2019	Nutritional	Dried fruit intake	1.1382e-09	351952
FOXP1	4073	BioRxiv: https://doi.org/10.1101/261081	2018	Activities	General risk tolerance	1.2326e-09	466571
FOXP1	4093	29844566	2018	Cognitive	Verbal-numerical reasoning	1.4306e-09	168033
FOXP1	3585	31427789	2019	Activities	Types of physical activity in last 4 weeks: Walking for pleasure (not as a means of transport)	1.5178e-09	384450
FOXP1	3413	31427789	2019	Cognitive	Fluid intelligence score	1.5867e-09	125935
FOXP1	142	25282103	2014	Skeletal	Height	1.6635e-09	253288
FOXP1	4284	30804560	2019	Respiratory	FEV1/FVC ratio	1.7461e-09	321047
FOXP1	3570	31427789	2019	Neurological	Pain type(s) experienced in last month: Headache	2.0348e-09	385698
FOXP1	4603	31676860	2019	Neurological	Right superior parietal	2.5257e-09	21821
FOXP1	4328	30598549	2018	Skeletal	Estimated bone mineral density from heel ultrasounds	2.5774e-09	426824
FOXP1	4175	30048462	2018	Skeletal	Heel bone mineral density	2.6576e-09	394929
FOXP1	3900	27863252	2016	Immunological	Red blood cell count (three-way meta)	3.9082e-09	172952
FOXP1	4294	30696823	2019	Psychiatric	Chronotype	4.3021e-09	449732
FOXP1	3296	31427789	2019	Psychiatric	Risk taking	4.9764e-09	372651
FOXP1	3464	31427789	2019	Metabolic	Impedance measures - Arm fat percentage (left)	5.1394e-09	379699
FOXP1	3589	31427789	2019	Activities	Types of physical activity in last 4 weeks: Heavy DIY (eg: weeding, lawn mowing, carpentry, digging)	6.0421e-09	384450
FOXP1	4299	30674883	2019	Dermatological	Vitiligo (late onset)	7.714e-09	20623
FOXP1	3852	27863252	2016	Immunological	Mean corpuscular volume (two-way meta)	8.362e-09	132353
FOXP1	4040	29906448	2018	Psychiatric	Schizophrenia/Bipolar disorder	9.2317e-09	107620
FOXP1	3491	31427789	2019	Nutritional	Cereal type: Muesli	1.1205e-08	319477
FOXP1	4280	30804560	2019	Respiratory	FEV1/FVC ratio	1.206e-08	400102
FOXP1	4234	31015401	2019	Environmental	Antidepressants	1.5607e-08	304162
FOXP1	3485	31427789	2019	Nutritional	Bread type: White	1.7743e-08	372617
FOXP1	4072	BioRxiv: https://doi.org/10.1101/261081	2018	Activities	First PC of the four riskly behaviours	2.9536e-08	315894
FOXP1	3190	31427789	2019	Mortality	Number of self-reported non-cancer illnesses	3.2566e-08	386581
FOXP1	3412	31427789	2019	Skeletal	Sitting height	3.9782e-08	385393
FOXP1	4071	BioRxiv: https://doi.org/10.1101/261081	2018	Reproduction	Number of sexual partners	4.6167e-08	370711
FOXP1	3888	27863252	2016	Immunological	Mean corpuscular volume (three-way meta)	4.9147e-08	172433
FOXP1	3268	31427789	2019	Psychiatric	Alcohol intake versus 10 years previously	5.6555e-08	357907
FOXP1	4069	BioRxiv: https://doi.org/10.1101/261081	2018	Psychiatric	Drinks per week	7.3418e-08	414343
FOXP1	1194	21297633	2011	Gastrointestinal	Ulcerative colitis	7.3739e-08	27994
FOXP1	3314	31427789	2019	Ear, Nose, Throat	Hearing difficulty/problems with background noise	8.6314e-08	378722
FOXP1	4306	30664634	2019	Metabolic	Trunk-trunk fat ratio (female)	9.9179e-08	195068
FOXP1	3749	31427789	2019	Psychiatric	Traumatic events - Someone to take to doctor when needed as a child	1.1531e-07	125985
FOXP1	10	23974872	2013	Psychiatric	Schizophrenia	1.4634e-07	32143
FOXP1	3839	27863252	2016	Immunological	Eosinophil percentage of white cells (two-way meta)	1.6021e-07	132052
FOXP1	53	27225129	2016	Environment	Educational attainment	1.6657e-07	328917
FOXP1	4045	30054458	2018	Endocrine	Type 2 Diabetes	1.8509e-07	659256
FOXP1	3904	27863252	2016	Immunological	White blood cell count (three-way meta)	2.0884e-07	172435
FOXP1	3457	31427789	2019	Metabolic	Impedance measures - Leg fat mass (left)	2.2209e-07	379783
FOXP1	4295	30696823	2019	Psychiatric	Morning person (binary)	2.3183e-07	403195
FOXP1	3884	27863252	2016	Immunological	Lymphocyte count (three-way meta)	2.541e-07	171643
FOXP1	3774	31427789	2019	Psychiatric	Traumatic events - Been in aconfiding relationship as an adult	2.5622e-07	123584
FOXP1	3290	31427789	2019	Psychiatric	Worrier / anxious feelings	2.945e-07	376411
FOXP1	2031	28067908	2017	Gastrointestinal	Inflammatory Bowel Disease	3.1091e-07	59957
FOXP1	4502	31676860	2019	Neurological	Right superior parietal	3.114e-07	19629
FOXP1	3872	27863252	2016	Immunological	Sum basophil neutrophil count (three-way meta)	3.1228e-07	170143
FOXP1	3453	31427789	2019	Metabolic	Impedance measures - Leg fat mass (right)	3.4191e-07	379802
FOXP1	3527	31427789	2019	Environment	Transport type for commuting to job workplace: Cycle	3.6785e-07	205217
FOXP1	3997	29500382	2018	Psychiatric	Worrier / anxious feelings (WORRY)	3.7672e-07	264646
FOXP1	3895	27863252	2016	Immunological	Neutrophil count (three-way meta)	3.9553e-07	170702
FOXP1	3252	31427789	2019	Nutritional	Bread intake	4.01e-07	377627
FOXP1	3435	31427789	2019	Metabolic	Body Mass Index	4.2718e-07	385336
FOXP1	3204	31427789	2019	Activities	Number of days/week walked 10+ minutes	4.8547e-07	379927
FOXP1	3848	27863252	2016	Immunological	Lymphocyte count (two-way meta)	5.1307e-07	132452
FOXP1	3258	31427789	2019	Nutritional	Water intake	5.631e-07	357000
FOXP1	4232	31015401	2019	Environmental	Anilides	7.1695e-07	179810
FOXP1	3885	27863252	2016	Immunological	Lymphocyte percentage of white cells (three-way meta)	7.2585e-07	171748
FOXP1	3892	27863252	2016	Immunological	Myeloid white cell count (three-way meta)	7.3772e-07	169219
FOXP1	3581	31427789	2019	Activities	Types of transport used (excluding work): Car/motor vehicle	8.5453e-07	384551
FOXP1	3436	31427789	2019	Metabolic	Weight	8.559e-07	385473
FOXP1	3493	31427789	2019	Nutritional	Coffee type: Instant coffee	8.9657e-07	303811
FOXP1	3248	31427789	2019	Nutritional	Beef intake	1.0223e-06	385050
FOXP1	4044	30124842	2018	Metabolic	Body Mass Index	1.0288e-06	681275
FOXP1	3877	27863252	2016	Immunological	Granulocyte count (three-way meta)	1.0364e-06	169822
FOXP1	3893	27863252	2016	Immunological	Sum neutrophil eosinophil count (three-way meta)	1.1153e-06	170384
FOXP1	4274	30846698	2019	Psychiatric	Short sleep	1.1309e-06	411934
FOXP1	3251	31427789	2019	Nutritional	Cheese intake	1.1992e-06	377082
FOXP1	4287	30804560	2019	Respiratory	FVC	1.2244e-06	79055
FOXP1	3380	31427789	2019	Cardiovascular	Systolic Blood Pressure (automated reading)	1.431e-06	361402
FOXP1	3445	31427789	2019	Metabolic	Impedance measures - Body Mass Index (BMI)	1.6314e-06	379831
FOXP1	3450	31427789	2019	Metabolic	Impedance measures - Impedance of arm (right)	1.6875e-06	379786
FOXP1	3851	27863252	2016	Immunological	Mean corpuscular hemoglobin (two-way meta)	1.7375e-06	132224
FOXP1	3379	31427789	2019	Cardiovascular	Diastolic Blood Pressure (automated reading)	1.8963e-06	361411
FOXP1	3887	27863252	2016	Immunological	Mean corpuscular hemoglobin (three-way meta)	1.9347e-06	172332
FOXP1	4304	30664634	2019	Metabolic	Legs-leg fat ratio (female)	1.9898e-06	195068
FOXP1	3402	31427789	2019	Cognitive	Fluid intelligence test - FI3 : word interpolation	1.9902e-06	124929
FOXP1	3185	31427789	2019	Metabolic	Waist circumference	2.0703e-06	385932
FOXP1	3440	31427789	2019	Metabolic	Impedance measures - Weight	2.0854e-06	379840
FOXP1	3487	31427789	2019	Nutritional	Bread type: Wholemeal or wholegrain	2.4316e-06	372617
FOXP1	3875	27863252	2016	Immunological	Eosinophil percentage of white cells (three-way meta)	2.9353e-06	172378
FOXP1	41	27046643	2016	Environment	Educational attainment	2.998e-06	111114
FOXP1	4253	30952852	2019	Psychiatric	Sleep duration (mean)	3.0133e-06	85449
FOXP1	3515	31427789	2019	Activities	Gas or solid-fuel cooking/heating: An open solid fuel fire that you use regularly in winter time	3.0777e-06	385289
FOXP1	3586	31427789	2019	Activities	Types of physical activity in last 4 weeks: Other exercises (eg: swimming, cycling, keep fit, bowling)	3.1094e-06	384450
FOXP1	44	27818178	2016	Environment	Household income	3.4619e-06	112151
FOXP1	3584	31427789	2019	Activities	Types of transport used (excluding work): Cycle	3.4874e-06	384551
FOXP1	4015	29760442	2018	Ophthalmological	Central corneal thickness	3.5756e-06	17803
FOXP1	4286	30804560	2019	Respiratory	FEV1	3.791e-06	79055
FOXP1	3593	31427789	2019	Activities	Mineral and other dietary supplements: Glucosamine	3.7934e-06	385261
FOXP1	3270	31427789	2019	Metabolic	Comparative body size at age 10	3.9466e-06	379749
FOXP1	3531	31427789	2019	Nutritional	Never eat eggs, dairy, wheat, sugar: I eat all of the above	4.2886e-06	384986
FOXP1	4011	29662059	2018	Psychiatric	Broad depression	4.5525e-06	322580
FOXP1	3426	31427789	2019	Cognitive	Fluid intelligence test - FI3 : word interpolation	4.725e-06	99362
FOXP1	3494	31427789	2019	Nutritional	Coffee type: Ground coffee (include espresso, filter etc)	4.7854e-06	303811
FOXP1	4364	29899525	2018	Activities	Vigorous physical activity	5.6383e-06	261055
FOXP1	1085	20622878	2010	Connective Tissue	Behcet disease	5.6916e-06	2493
FOXP1	3461	31427789	2019	Metabolic	Impedance measures - Arm fat mass (right)	5.9045e-06	379725
FOXP1	4076	30239722	2018	Metabolic	Body Mass Index (female)	6.0593e-06	434794
FOXP1	4313	30643251	2019	Psychiatric	Age of initiation of regular smoking	6.2897e-06	632802
FOXP1	63	28436984	2017	Reproduction	Age at menarche	6.4559e-06	252514
FOXP1	3186	31427789	2019	Metabolic	Hip circumference	6.5548e-06	385887
FOXP1	3307	31427789	2019	Activities	Overall health rating	6.7816e-06	384850
FOXP1	3283	31427789	2019	Social Interactions	Number of full sisters	7.1376e-06	380122
FOXP1	3840	27863252	2016	Immunological	Eosinophil percentage of granulocytes (two-way meta)	7.5294e-06	131525
FOXP1	1185	19060906	2009	Metabolic	Low-density lipoprotein cholesterol	7.8272e-06	19840
FOXP1	4172	29970889	2018	Social Interactions	Social support - Leisure/social activities: Pub or social club	7.9009e-06	452302
FOXP1	3262	31427789	2019	Psychiatric	Average weekly red wine intake	8.2559e-06	274058
FOXP1	4078	30239722	2018	Metabolic	Waist-hip ratio (male)	8.495e-06	316772
FOXP1	3332	31427789	2019	Activities	Taking other prescription medications	9.4741e-06	385236
FOXP1	3246	31427789	2019	Nutritional	Processed meat intake	9.6481e-06	385801
FOXP1	4168	29891935	2018	Ophthalmological	Open-angle glaucoma (fixed-effect model)	9.7284e-06	176890
TENM4	3241	31427789	2019	Nutritional	Salad / raw vegetable intake	1.6165e-24	363780
TENM4	2024	23089632	2013	Psychiatric	Alcohol dependence	3.6172e-12	2322
TENM4	3274	31427789	2019	Dermatological	Ease of skin tanning	8.0997e-12	378364
TENM4	3409	31427789	2019	Environment	Education - Qualifications	2.1802e-11	318526
TENM4	3785	29942086	2018	Cognitive	Intelligence	5.9672e-11	269867
TENM4	3187	31427789	2019	Skeletal	Standing height	1.4473e-10	385748
TENM4	4066	30038396	2018	Environment	Educational attainment	6.7592e-10	766345
TENM4	3251	31427789	2019	Nutritional	Cheese intake	1.307e-09	377082
TENM4	4050	28358823	2017	Body Structures	Anterior cruciate ligament rupture (fixed effect model)	3.6618e-09	99342
TENM4	2023	24934506	2014	Endocrine	Skin fluorescence	7.4868e-09	1082
TENM4	2021	23143601	2012	Neoplasms	Squamous cell (adjusted for age)	1.8623e-08	8881
TENM4	3452	31427789	2019	Metabolic	Impedance measures - Leg fat percentage (right)	3.0648e-08	379806
TENM4	3240	31427789	2019	Nutritional	Cooked vegetable intake	3.1185e-08	374858
TENM4	3498	31427789	2019	Dermatological	Hair colour (natural, before greying): Dark brown	3.261e-08	385603
TENM4	3223	31427789	2019	Activities	Length of mobile phone use	4.2434e-08	381616
TENM4	3456	31427789	2019	Metabolic	Impedance measures - Leg fat percentage (left)	5.4713e-08	379786
TENM4	4074	30239722	2018	Metabolic	Body Mass Index	7.2082e-08	806834
TENM4	3441	31427789	2019	Metabolic	Impedance measures - Body fat percentage	2.0169e-07	379615
TENM4	3469	31427789	2019	Metabolic	Impedance measures - Trunk fat mass	2.7254e-07	379578
TENM4	3442	31427789	2019	Metabolic	Impedance measures - Whole body fat mass	2.8273e-07	379203
TENM4	3246	31427789	2019	Nutritional	Processed meat intake	4.3391e-07	385801
TENM4	3445	31427789	2019	Metabolic	Impedance measures - Body Mass Index (BMI)	4.9904e-07	379831
TENM4	4280	30804560	2019	Respiratory	FEV1/FVC ratio	5.7657e-07	400102
TENM4	4278	30804560	2019	Respiratory	FEV1	6.6644e-07	400102
TENM4	3436	31427789	2019	Metabolic	Weight	7.5417e-07	385473
TENM4	3435	31427789	2019	Metabolic	Body Mass Index	8.6297e-07	385336
TENM4	3440	31427789	2019	Metabolic	Impedance measures - Weight	9.4275e-07	379840
TENM4	4044	30124842	2018	Metabolic	Body Mass Index	1.4823e-06	681275
TENM4	4067	30038396	2018	Cognitive	Cognitive performance	1.7847e-06	257828
TENM4	3468	31427789	2019	Metabolic	Impedance measures - Trunk fat percentage	1.9292e-06	379600
TENM4	3273	31427789	2019	Dermatological	Skin colour	2.3432e-06	381433
TENM4	2018	24369049	2014	Psychiatric	Lithium response in Bipolar I patients - Alda Scale of 7 to 8	2.7659e-06	294
TENM4	3216	31427789	2019	Social Interactions	Frequency of friend/family visits	2.8125e-06	383941
TENM4	4043	30124842	2018	Skeletal	Height	2.8407e-06	693529
TENM4	2026	22952603	2012	Psychiatric	Baseline positive affect factor score	3.4653e-06	381
TENM4	3453	31427789	2019	Metabolic	Impedance measures - Leg fat mass (right)	3.6467e-06	379802
TENM4	3304	31427789	2019	Reproduction	Age first had sexual intercourse	3.82e-06	339614
TENM4	3457	31427789	2019	Metabolic	Impedance measures - Leg fat mass (left)	4.559e-06	379783
TENM4	3995	29500382	2018	Psychiatric	Fed-up feelings (FED_UP)	5.2201e-06	266208
TENM4	4284	30804560	2019	Respiratory	FEV1/FVC ratio	5.3826e-06	321047
TENM4	2688	28240269	2017	Cell	GAPDH - Glyceraldehyde-3-phosphate dehydrogenase	6.7186e-06	1000
TENM4	4170	29970889	2018	Psychiatric	Loneliness (MTAG)	6.9456e-06	487647
TENM4	3413	31427789	2019	Cognitive	Fluid intelligence score	7.3379e-06	125935
TENM4	3282	31427789	2019	Social Interactions	Number of full brothers	7.3622e-06	380062
TENM4	2695	28240269	2017	Cell	PSMA6 - Proteasome subunit alpha type-6	8.1217e-06	1000
TENM4	2307	28240269	2017	Cell	IFNG - Interferon gamma	9.1155e-06	1000
TENM4	2017	24369049	2014	Psychiatric	Lithium response in Bipolar I patients - Alda Scale of 6 to 7	1.0002e-05	294
CACNA1C	4040	29906448	2018	Psychiatric	Schizophrenia/Bipolar disorder	1.6606e-23	107620
CACNA1C	3188	31427789	2019	Cardiovascular	Pulse rate (automated reading)	1.4481e-22	361411
CACNA1C	3982	29483656	2018	Psychiatric	Schizophrenia	3.8777e-22	105318
CACNA1C	11	25056061	2014	Psychiatric	Schizophrenia	9.528e-21	82315
CACNA1C	13	24280982	2014	Psychiatric	Schizophrenia vs Bipolar disorder	9.528e-21	16381
CACNA1C	4377	30940143	2019	Cardiovascular	Resting heart rate	1.9711e-20	458969
CACNA1C	4074	30239722	2018	Metabolic	Body Mass Index	7.8093e-16	806834
CACNA1C	12	24280982	2014	Psychiatric	Schizophrenia/Bipolar disorder	1.0437e-14	39202
CACNA1C	4038	29906448	2018	Psychiatric	Schizophrenia	1.8278e-14	87491
CACNA1C	10	23974872	2013	Psychiatric	Schizophrenia	9.2572e-14	32143
CACNA1C	3879	27863252	2016	Immunological	Hematocrit (three-way meta)	1.325e-12	173039
CACNA1C	3412	31427789	2019	Skeletal	Sitting height	2.097e-12	385393
CACNA1C	3897	27863252	2016	Immunological	Plateletcrit (three-way meta)	4.5695e-12	164339
CACNA1C	3979	28869591	2017	Skeletal	Estimated BMD	9.0738e-12	142487
CACNA1C	3900	27863252	2016	Immunological	Red blood cell count (three-way meta)	2.1774e-11	172952
CACNA1C	3861	27863252	2016	Immunological	Plateletcrit (two-way meta)	2.1836e-11	127033
CACNA1C	3187	31427789	2019	Skeletal	Standing height	3.6114e-11	385748
CACNA1C	4175	30048462	2018	Skeletal	Heel bone mineral density	5.9193e-11	394929
CACNA1C	3464	31427789	2019	Metabolic	Impedance measures - Arm fat percentage (left)	6.4465e-11	379699
CACNA1C	3460	31427789	2019	Metabolic	Impedance measures - Arm fat percentage (right)	9.7722e-11	379752
CACNA1C	4363	29899525	2018	Activities	Strenuous sports or other exercises	2.5923e-10	350492
CACNA1C	4173	29970889	2018	Social Interactions	Social support - Leisure/social activities: Sports club or gym	3.1542e-10	452302
CACNA1C	3452	31427789	2019	Metabolic	Impedance measures - Leg fat percentage (right)	3.844e-10	379806
CACNA1C	4328	30598549	2018	Skeletal	Estimated bone mineral density from heel ultrasounds	6.7943e-10	426824
CACNA1C	3843	27863252	2016	Immunological	Hematocrit (two-way meta)	9.6909e-10	132699
CACNA1C	4076	30239722	2018	Metabolic	Body Mass Index (female)	1.0098e-09	434794
CACNA1C	3441	31427789	2019	Metabolic	Impedance measures - Body fat percentage	1.0178e-09	379615
CACNA1C	4075	30239722	2018	Metabolic	Body Mass Index (male)	1.6493e-09	374756
CACNA1C	3880	27863252	2016	Immunological	Hemoglobin concentration (three-way meta)	1.8092e-09	172925
CACNA1C	3899	27863252	2016	Immunological	Platelet count (three-way meta)	2.0629e-09	166066
CACNA1C	4043	30124842	2018	Skeletal	Height	2.0929e-09	693529
CACNA1C	3863	27863252	2016	Immunological	Platelet count (two-way meta)	2.2007e-09	127127
CACNA1C	3435	31427789	2019	Metabolic	Body Mass Index	2.7392e-09	385336
CACNA1C	3576	31427789	2019	Social Interactions	Social support - Leisure/social activities: Sports club or gym	3.5512e-09	385280
CACNA1C	3445	31427789	2019	Metabolic	Impedance measures - Body Mass Index (BMI)	4.3295e-09	379831
CACNA1C	3456	31427789	2019	Metabolic	Impedance measures - Leg fat percentage (left)	5.9306e-09	379786
CACNA1C	3864	27863252	2016	Immunological	Red blood cell count (two-way meta)	6.3126e-09	132690
CACNA1C	3468	31427789	2019	Metabolic	Impedance measures - Trunk fat percentage	6.5017e-09	379600
CACNA1C	4044	30124842	2018	Metabolic	Body Mass Index	6.8031e-09	681275
CACNA1C	3447	31427789	2019	Metabolic	Impedance measures - Impedance of whole body	8.5375e-09	379792
CACNA1C	3984	29497042	2018	Cardiovascular	Heart rate increase	9.6593e-09	58818
CACNA1C	9	21926974	2011	Psychiatric	Schizophrenia	1.2512e-08	21856
CACNA1C	4302	30664634	2019	Metabolic	Arms-arm fat ratio (female)	1.9411e-08	195068
CACNA1C	1191	23453885	2013	Psychiatric	PGC cross disorder	2.5818e-08	61220
CACNA1C	3449	31427789	2019	Metabolic	Impedance measures - Impedance of leg (left)	2.6312e-08	379807
CACNA1C	63	28436984	2017	Reproduction	Age at menarche	3.3315e-08	252514
CACNA1C	3271	31427789	2019	Skeletal	Comparative height size at age 10	3.991e-08	380167
CACNA1C	3844	27863252	2016	Immunological	Hemoglobin concentration (two-way meta)	4.1448e-08	132596
CACNA1C	4077	30239722	2018	Metabolic	Waist-hip ratio	1.1473e-07	697734
CACNA1C	4039	29906448	2018	Psychiatric	Bipolar disorder	1.214e-07	74194
CACNA1C	3471	31427789	2019	Metabolic	Impedance measures - Trunk predicted mass	1.3427e-07	379469
CACNA1C	3379	31427789	2019	Cardiovascular	Diastolic Blood Pressure (automated reading)	1.7181e-07	361411
CACNA1C	3339	31427789	2019	Reproduction	Age when periods started (menarche) (female)	1.8071e-07	202636
CACNA1C	3470	31427789	2019	Metabolic	Impedance measures - Trunk fat-free mass	1.8416e-07	379507
CACNA1C	3254	31427789	2019	Nutritional	Salt added to food	3.517e-07	386322
CACNA1C	3469	31427789	2019	Metabolic	Impedance measures - Trunk fat mass	3.8334e-07	379578
CACNA1C	4625	31676860	2019	Neurological	Left pallidum	4.2186e-07	21821
CACNA1C	4378	30940143	2019	Cardiovascular	High blood pressure	4.3744e-07	458554
CACNA1C	3465	31427789	2019	Metabolic	Impedance measures - Arm fat mass (left)	4.6363e-07	379663
CACNA1C	3442	31427789	2019	Metabolic	Impedance measures - Whole body fat mass	5.9529e-07	379203
CACNA1C	3186	31427789	2019	Metabolic	Hip circumference	6.6876e-07	385887
CACNA1C	3453	31427789	2019	Metabolic	Impedance measures - Leg fat mass (right)	6.9537e-07	379802
CACNA1C	3436	31427789	2019	Metabolic	Weight	7.6041e-07	385473
CACNA1C	4145	29403010	2018	Cardiovascular	Pulse pressure	9.6991e-07	136249
CACNA1C	3461	31427789	2019	Metabolic	Impedance measures - Arm fat mass (right)	1.0448e-06	379725
CACNA1C	4066	30038396	2018	Environment	Educational attainment	1.0717e-06	766345
CACNA1C	3185	31427789	2019	Metabolic	Waist circumference	1.1475e-06	385932
CACNA1C	4638	31676860	2019	Neurological	Right pallidum	1.2582e-06	21821
CACNA1C	3409	31427789	2019	Environment	Education - Qualifications	1.2981e-06	318526
CACNA1C	4524	31676860	2019	Neurological	Left pallidum	1.3766e-06	19629
CACNA1C	3440	31427789	2019	Metabolic	Impedance measures - Weight	1.4115e-06	379840
CACNA1C	3257	31427789	2019	Nutritional	Hot drink temperature	1.5066e-06	382329
CACNA1C	3444	31427789	2019	Metabolic	Impedance measures - Whole body water mass	1.8016e-06	379835
CACNA1C	2024	23089632	2013	Psychiatric	Alcohol dependence	2.0832e-06	2322
CACNA1C	3290	31427789	2019	Psychiatric	Worrier / anxious feelings	2.2984e-06	376411
CACNA1C	3457	31427789	2019	Metabolic	Impedance measures - Leg fat mass (left)	3.5918e-06	379783
CACNA1C	4314	30643251	2019	Psychiatric	Ever smoked regulary	3.6407e-06	262990
CACNA1C	5	21926972	2011	Psychiatric	Bipolar disorder	3.7565e-06	16731
CACNA1C	3551	31427789	2019	Cardiovascular	Vascular/heart problems diagnosed by doctor: High blood pressure	4.4478e-06	385699
CACNA1C	3443	31427789	2019	Metabolic	Impedance measures - Whole body fat-free mass	4.8699e-06	379804
CACNA1C	2021	23143601	2012	Neoplasms	Squamous cell (adjusted for age)	5.1277e-06	8881
CACNA1C	2043	27329760	2016	Psychiatric	Bipolar disorder	8.2261e-06	34950
CACNA1C	3446	31427789	2019	Metabolic	Impedance measures - Basal metabolic rate	8.9398e-06	379821
CACNA1C	3785	29942086	2018	Cognitive	Intelligence	9.4396e-06	269867
CACNA1C	3798	29942085	2018	Psychiatric	Worry subcluster	9.7383e-06	348219
CACNA1C	4092	29844566	2018	Cognitive	Reaction time	9.8664e-06	330069
KALRN	3891	27863252	2016	Immunological	Mean platelet volume (three-way meta)	4.1312e-78	164454
KALRN	3855	27863252	2016	Immunological	Mean platelet volume (two-way meta)	1.0721e-69	127230
KALRN	3862	27863252	2016	Immunological	Platelet distribution width (two-way meta)	2.0478e-42	127171
KALRN	3898	27863252	2016	Immunological	Platelet distribution width (three-way meta)	9.3062e-37	164433
KALRN	3897	27863252	2016	Immunological	Plateletcrit (three-way meta)	1.7532e-12	164339
KALRN	4066	30038396	2018	Environment	Educational attainment	9.0843e-12	766345
KALRN	3863	27863252	2016	Immunological	Platelet count (two-way meta)	6.7693e-11	127127
KALRN	3899	27863252	2016	Immunological	Platelet count (three-way meta)	1.6663e-10	166066
KALRN	3861	27863252	2016	Immunological	Plateletcrit (two-way meta)	8.2658e-10	127033
KALRN	3274	31427789	2019	Dermatological	Ease of skin tanning	1.8277e-08	378364
KALRN	3187	31427789	2019	Skeletal	Standing height	2.8387e-08	385748
KALRN	4067	30038396	2018	Cognitive	Cognitive performance	4.7747e-08	257828
KALRN	3785	29942086	2018	Cognitive	Intelligence	4.9764e-08	269867
KALRN	4038	29906448	2018	Psychiatric	Schizophrenia	7.8747e-08	87491
KALRN	2024	23089632	2013	Psychiatric	Alcohol dependence	1.4124e-07	2322
KALRN	4043	30124842	2018	Skeletal	Height	2.0846e-07	693529
KALRN	11	25056061	2014	Psychiatric	Schizophrenia	3.6506e-07	82315
KALRN	13	24280982	2014	Psychiatric	Schizophrenia vs Bipolar disorder	3.6506e-07	16381
KALRN	3412	31427789	2019	Skeletal	Sitting height	5.1376e-07	385393
KALRN	4222	31015401	2019	Environmental	Beta blocking agents	4.724e-06	224024
KALRN	3982	29483656	2018	Psychiatric	Schizophrenia	7.1815e-06	105318
KALRN	4141	29403010	2018	Immunological	Platelet count	7.4837e-06	108208
ADCY8	3214	31427789	2019	Activities	Frequency of light DIY in last 4 weeks	4.488e-06	191872
ADCY8	4050	28358823	2017	Body Structures	Anterior cruciate ligament rupture (fixed effect model)	5.3632e-06	99342
ADCY8	3785	29942086	2018	Cognitive	Intelligence	5.6747e-06	269867
ADCY8	3304	31427789	2019	Reproduction	Age first had sexual intercourse	6.3183e-06	339614
PCLO	4283	30804560	2019	Respiratory	FVC	8.0042e-15	321047
PCLO	4282	30804560	2019	Respiratory	FEV1	3.7017e-14	321047
PCLO	4278	30804560	2019	Respiratory	FEV1	4.5517e-14	400102
PCLO	4279	30804560	2019	Respiratory	FVC	1.753e-13	400102
PCLO	3307	31427789	2019	Activities	Overall health rating	1.1017e-11	384850
PCLO	4293	30718901	2019	Psychiatric	Depression	3.4863e-11	500199
PCLO	4281	30804560	2019	Respiratory	PEF	6.4759e-10	345265
PCLO	3797	29942085	2018	Psychiatric	Depressive affect subcluster	1.6688e-09	357957
PCLO	3992	29500382	2018	Psychiatric	Miserableness (MIS)	2.4045e-09	267050
PCLO	3285	31427789	2019	Psychiatric	Miserableness	4.0238e-09	379907
PCLO	4327	30643256	2019	Psychiatric	Well-being spectrum	4.1279e-09	2311184
PCLO	4087	29255261	2018	Psychiatric	Neuroticism	4.4512e-09	329821
PCLO	3795	29942085	2018	Psychiatric	Neuroticism	4.703e-09	390278
PCLO	4285	30804560	2019	Respiratory	PEF	4.8734e-09	321047
PCLO	3990	29500382	2018	Psychiatric	Neuroticism sum score	7.4966e-09	380506
PCLO	3417	31427789	2019	Psychiatric	Neuroticism score	1.0292e-08	312740
PCLO	3982	29483656	2018	Psychiatric	Schizophrenia	1.6723e-08	105318
PCLO	4014	29700475	2018	Psychiatric	Major depressive disorder	4.9476e-08	173005
PCLO	3300	31427789	2019	Psychiatric	Frequency of tiredness / lethargy in last 2 weeks	5.7305e-08	375053
PCLO	4269	30867560	2019	Psychiatric	Neuroticism general factor	1.1265e-07	270059
PCLO	3257	31427789	2019	Nutritional	Hot drink temperature	1.4342e-07	382329
PCLO	3991	29500382	2018	Psychiatric	Mood swings (MOOD)	1.5084e-07	265382
PCLO	3999	29500382	2018	Psychiatric	Worry too long after embarrassment (WORR-EMB)	1.711e-07	261094
PCLO	3284	31427789	2019	Psychiatric	Mood swings	3.9319e-07	377179
PCLO	3301	31427789	2019	Psychiatric	Seen doctor (GP) for nerves, anxiety, tension or depression	4.8294e-07	383771
PCLO	3292	31427789	2019	Psychiatric	Worry too long after embarrassment	7.2298e-07	370660
PCLO	3310	31427789	2019	Activities	Age started wearing glasses or contact lenses	9.4164e-07	332074
PCLO	4325	30643256	2019	Psychiatric	Neuroticism (MA GWAMA)	1.2984e-06	523783
PCLO	3223	31427789	2019	Activities	Length of mobile phone use	1.3247e-06	381616
PCLO	3315	31427789	2019	Activities	Use of sun/uv protection	1.826e-06	383659
PCLO	4321	30643256	2019	Psychiatric	Neuroticism (univariate)	1.9603e-06	523783
PCLO	4322	30643256	2019	Psychiatric	Depressive symptoms (univariate)	4.3637e-06	1067913
PCLO	3758	31427789	2019	Psychiatric	Anxiety - Recent easy annoyance or irritability	8.0144e-06	126198
PCLO	3343	31427789	2019	Reproduction	Age at first live birth (female)	8.482e-06	141051
AGRN	3187	31427789	2019	Skeletal	Standing height	7.3239e-09	385748
AGRN	4043	30124842	2018	Skeletal	Height	5.6e-07	693529
AGRN	3412	31427789	2019	Skeletal	Sitting height	5.8349e-07	385393
AGRN	3261	31427789	2019	Psychiatric	Alcohol intake frequency	1.7954e-06	386082
AGRN	3471	31427789	2019	Metabolic	Impedance measures - Trunk predicted mass	4.767e-06	379469
AGRN	3470	31427789	2019	Metabolic	Impedance measures - Trunk fat-free mass	5.8422e-06	379507
AGRN	4536	31676860	2019	Neurological	Right putamen	7.333e-06	19629
AGRN	4637	31676860	2019	Neurological	Right putamen	8.502e-06	21821
Only phenotypes at P < 1.05Í10-5 (0.05/4756) are shown. N: total number of sample size used for the analyses.

## Sheet: Table S10
Table S10. PheWAS results of hub genes in PPI network of overlapped genes between H1N1 severity and microbiota features.
Gene	Atlas ID	PMID	Year	Domain	Trait	P-value	N
PTPRD	4050	28358823	2017	Body Structures	Anterior cruciate ligament rupture (fixed effect model)	7.6149e-19	99342
PTPRD	4074	30239722	2018	Metabolic	Body Mass Index	2.8638e-18	806834
PTPRD	3456	31427789	2019	Metabolic	Impedance measures - Leg fat percentage (left)	2.18e-17	379786
PTPRD	3185	31427789	2019	Metabolic	Waist circumference	2.4604e-17	385932
PTPRD	4044	30124842	2018	Metabolic	Body Mass Index	1.4002e-16	681275
PTPRD	3435	31427789	2019	Metabolic	Body Mass Index	9.9118e-16	385336
PTPRD	3452	31427789	2019	Metabolic	Impedance measures - Leg fat percentage (right)	1.9929e-15	379806
PTPRD	3457	31427789	2019	Metabolic	Impedance measures - Leg fat mass (left)	4.0423e-15	379783
PTPRD	4051	28358823	2017	Body Structures	Anterior cruciate ligament rupture (random effect model)	1.4965e-14	99342
PTPRD	3445	31427789	2019	Metabolic	Impedance measures - Body Mass Index (BMI)	1.5533e-14	379831
PTPRD	3453	31427789	2019	Metabolic	Impedance measures - Leg fat mass (right)	1.9203e-14	379802
PTPRD	2024	23089632	2013	Psychiatric	Alcohol dependence	2.3677e-14	2322
PTPRD	3436	31427789	2019	Metabolic	Weight	3.0076e-14	385473
PTPRD	3442	31427789	2019	Metabolic	Impedance measures - Whole body fat mass	6.3282e-14	379203
PTPRD	3282	31427789	2019	Social Interactions	Number of full brothers	8.1106e-14	380062
PTPRD	4077	30239722	2018	Metabolic	Waist-hip ratio	2.1823e-13	697734
PTPRD	3440	31427789	2019	Metabolic	Impedance measures - Weight	2.3878e-13	379840
PTPRD	3274	31427789	2019	Dermatological	Ease of skin tanning	4.6828e-13	378364
PTPRD	3469	31427789	2019	Metabolic	Impedance measures - Trunk fat mass	5.3038e-13	379578
PTPRD	3441	31427789	2019	Metabolic	Impedance measures - Body fat percentage	1.1867e-12	379615
PTPRD	2007	22377632	2012	Reproduction	Parental transmission distortion	2.2822e-12	4728
PTPRD	2006	22377632	2012	Reproduction	Paternal transmission distortion	3.0309e-12	4728
PTPRD	2005	22377632	2012	Reproduction	Maternal transmission distortion	5.0633e-12	4728
PTPRD	63	28436984	2017	Reproduction	Age at menarche	6.1507e-12	252514
PTPRD	3461	31427789	2019	Metabolic	Impedance measures - Arm fat mass (right)	2.7061e-11	379725
PTPRD	2017	24369049	2014	Psychiatric	Lithium response in Bipolar I patients - Alda Scale of 6 to 7	3.885e-11	294
PTPRD	3465	31427789	2019	Metabolic	Impedance measures - Arm fat mass (left)	8.2059e-11	379663
PTPRD	2016	24369049	2014	Psychiatric	Lithium response in Bipolar I patients - Alda Scale of 5 to 6	1.3545e-10	294
PTPRD	3468	31427789	2019	Metabolic	Impedance measures - Trunk fat percentage	2.2704e-10	379600
PTPRD	3462	31427789	2019	Metabolic	Impedance measures - Arm fat-free mass (right)	2.8839e-10	379723
PTPRD	2019	23143601	2012	Neoplasms	Lung canger (adjusted for age)	3.6108e-10	8881
PTPRD	3464	31427789	2019	Metabolic	Impedance measures - Arm fat percentage (left)	4.5048e-10	379699
PTPRD	3339	31427789	2019	Reproduction	Age when periods started (menarche) (female)	6.7674e-10	202636
PTPRD	2023	24934506	2014	Endocrine	Skin fluorescence	7.3273e-10	1082
PTPRD	3463	31427789	2019	Metabolic	Impedance measures - Arm predicted mass (right)	9.1164e-10	379716
PTPRD	3460	31427789	2019	Metabolic	Impedance measures - Arm fat percentage (right)	1.4106e-09	379752
PTPRD	2020	23143601	2012	Neoplasms	Adenocarcinoma (adjusted for age)	1.6891e-09	8881
PTPRD	3446	31427789	2019	Metabolic	Impedance measures - Basal metabolic rate	2.7365e-09	379821
PTPRD	2022	23583980	2013	Respiratory	Fibrotic idiopathic interstitial pneumonias	2.8685e-09	6299
PTPRD	3785	29942086	2018	Cognitive	Intelligence	2.9155e-09	269867
PTPRD	2027	25390077	2015	Reproduction	Cryptorchidism (group 1)	3.0193e-09	2331
PTPRD	4294	30696823	2019	Psychiatric	Chronotype	3.155e-09	449732
PTPRD	2028	25390077	2015	Reproduction	Cryptorchidism (group 2)	3.758e-09	1502
PTPRD	3232	31427789	2019	Neurological	Sleeplessness / insomnia	4.4298e-09	386078
PTPRD	3466	31427789	2019	Metabolic	Impedance measures - Arm fat-free mass (left)	6.5653e-09	379653
PTPRD	4066	30038396	2018	Environment	Educational attainment	8.3449e-09	766345
PTPRD	3187	31427789	2019	Skeletal	Standing height	1.0403e-08	385748
PTPRD	4076	30239722	2018	Metabolic	Body Mass Index (female)	1.0964e-08	434794
PTPRD	3230	31427789	2019	Psychiatric	Morning/evening person (chronotype)	1.2828e-08	345148
PTPRD	2026	22952603	2012	Psychiatric	Baseline positive affect factor score	1.8624e-08	381
PTPRD	2018	24369049	2014	Psychiatric	Lithium response in Bipolar I patients - Alda Scale of 7 to 8	1.9265e-08	294
PTPRD	3409	31427789	2019	Environment	Education - Qualifications	2.1681e-08	318526
PTPRD	3251	31427789	2019	Nutritional	Cheese intake	2.2507e-08	377082
PTPRD	3444	31427789	2019	Metabolic	Impedance measures - Whole body water mass	2.2831e-08	379835
PTPRD	3443	31427789	2019	Metabolic	Impedance measures - Whole body fat-free mass	2.5212e-08	379804
PTPRD	3467	31427789	2019	Metabolic	Impedance measures - Arm predicted mass (left)	2.7919e-08	379638
PTPRD	3789	30804565	2019	Psychiatric	Morningness	3.4943e-08	345552
PTPRD	4290	30804566	2019	Neurological	Frequent insomnia symptoms	4.9605e-08	237627
PTPRD	3188	31427789	2019	Cardiovascular	Pulse rate (automated reading)	7.083e-08	361411
PTPRD	4295	30696823	2019	Psychiatric	Morning person (binary)	1.241e-07	403195
PTPRD	4272	30846698	2019	Psychiatric	Sleep duration	1.3747e-07	446118
PTPRD	3454	31427789	2019	Metabolic	Impedance measures - Leg fat-free mass (right)	1.4112e-07	379793
PTPRD	3455	31427789	2019	Metabolic	Impedance measures - Leg predicted mass (right)	1.5543e-07	379793
PTPRD	3341	31427789	2019	Reproduction	Number of live births (female)	1.6685e-07	208434
PTPRD	3458	31427789	2019	Metabolic	Impedance measures - Leg fat-free mass (left)	1.8369e-07	379766
PTPRD	3459	31427789	2019	Metabolic	Impedance measures - Leg predicted mass (left)	2.1496e-07	379761
PTPRD	3186	31427789	2019	Metabolic	Hip circumference	2.3559e-07	385887
PTPRD	2021	23143601	2012	Neoplasms	Squamous cell (adjusted for age)	2.4281e-07	8881
PTPRD	3448	31427789	2019	Metabolic	Impedance measures - Impedance of leg (right)	2.6551e-07	379813
PTPRD	4377	30940143	2019	Cardiovascular	Resting heart rate	3.2087e-07	458969
PTPRD	4067	30038396	2018	Cognitive	Cognitive performance	4.4217e-07	257828
PTPRD	3634	31427789	2019	Environment	Illnesses of father: Diabetes	4.5499e-07	355137
PTPRD	2015	24369049	2014	Psychiatric	Lithium response in Bipolar I patients - Alda Scale of 4 to 5	4.9051e-07	294
PTPRD	3498	31427789	2019	Dermatological	Hair colour (natural, before greying): Dark brown	6.4683e-07	385603
PTPRD	3255	31427789	2019	Nutritional	Tea intake	7.4821e-07	373481
PTPRD	3471	31427789	2019	Metabolic	Impedance measures - Trunk predicted mass	7.7298e-07	379469
PTPRD	4322	30643256	2019	Psychiatric	Depressive symptoms (univariate)	8.2137e-07	1067913
PTPRD	3470	31427789	2019	Metabolic	Impedance measures - Trunk fat-free mass	8.5187e-07	379507
PTPRD	3590	31427789	2019	Activities	Medication for cholesterol, blood pressure or diabetes: Cholesterol lowering medication	1.0439e-06	176050
PTPRD	2025	22952603	2012	Psychiatric	10 mg response to amphetamine	1.1637e-06	381
PTPRD	3793	30804565	2019	Psychiatric	Sleep duration	1.3513e-06	384317
PTPRD	3449	31427789	2019	Metabolic	Impedance measures - Impedance of leg (left)	1.8915e-06	379807
PTPRD	3447	31427789	2019	Metabolic	Impedance measures - Impedance of whole body	2.5351e-06	379792
PTPRD	3451	31427789	2019	Metabolic	Impedance measures - Impedance of arm (left)	2.8596e-06	379803
PTPRD	3786	30804565	2019	Neurological	Insomnia	2.9741e-06	386533
PTPRD	3450	31427789	2019	Metabolic	Impedance measures - Impedance of arm (right)	3.1325e-06	379786
PTPRD	3242	31427789	2019	Nutritional	Fresh fruit intake	4.5477e-06	372901
PTPRD	4327	30643256	2019	Psychiatric	Well-being spectrum	4.6203e-06	2311184
PTPRD	3491	31427789	2019	Nutritional	Cereal type: Muesli	6.4831e-06	319477
PTPRD	3228	31427789	2019	Psychiatric	Sleep duration	6.9796e-06	384225
PTPRD	4078	30239722	2018	Metabolic	Waist-hip ratio (male)	7.7506e-06	316772
PTPRD	4274	30846698	2019	Psychiatric	Short sleep	1.0441e-05	411934
RARB	4280	30804560	2019	Respiratory	FEV1/FVC ratio	2.3841e-25	400102
RARB	4284	30804560	2019	Respiratory	FEV1/FVC ratio	2.5204e-23	321047
RARB	4043	30124842	2018	Skeletal	Height	7.2607e-23	693529
RARB	3469	31427789	2019	Metabolic	Impedance measures - Trunk fat mass	5.0015e-21	379578
RARB	3436	31427789	2019	Metabolic	Weight	7.946e-20	385473
RARB	3440	31427789	2019	Metabolic	Impedance measures - Weight	1.0046e-18	379840
RARB	3458	31427789	2019	Metabolic	Impedance measures - Leg fat-free mass (left)	5.597e-18	379766
RARB	3459	31427789	2019	Metabolic	Impedance measures - Leg predicted mass (left)	7.4438e-18	379761
RARB	3442	31427789	2019	Metabolic	Impedance measures - Whole body fat mass	7.494e-18	379203
RARB	3455	31427789	2019	Metabolic	Impedance measures - Leg predicted mass (right)	7.6024e-18	379793
RARB	3454	31427789	2019	Metabolic	Impedance measures - Leg fat-free mass (right)	9.2043e-18	379793
RARB	3468	31427789	2019	Metabolic	Impedance measures - Trunk fat percentage	1.1906e-17	379600
RARB	3187	31427789	2019	Skeletal	Standing height	3.5031e-17	385748
RARB	3253	31427789	2019	Nutritional	Cereal intake	9.6215e-17	368775
RARB	3446	31427789	2019	Metabolic	Impedance measures - Basal metabolic rate	3.1824e-16	379821
RARB	3443	31427789	2019	Metabolic	Impedance measures - Whole body fat-free mass	6.7125e-15	379804
RARB	3444	31427789	2019	Metabolic	Impedance measures - Whole body water mass	1.0877e-14	379835
RARB	3441	31427789	2019	Metabolic	Impedance measures - Body fat percentage	4.9407e-14	379615
RARB	3465	31427789	2019	Metabolic	Impedance measures - Arm fat mass (left)	9.3823e-14	379663
RARB	3461	31427789	2019	Metabolic	Impedance measures - Arm fat mass (right)	1.1453e-13	379725
RARB	4328	30598549	2018	Skeletal	Estimated bone mineral density from heel ultrasounds	8.0517e-13	426824
RARB	3464	31427789	2019	Metabolic	Impedance measures - Arm fat percentage (left)	8.9776e-13	379699
RARB	3186	31427789	2019	Metabolic	Hip circumference	1.2052e-12	385887
RARB	4077	30239722	2018	Metabolic	Waist-hip ratio	1.4376e-12	697734
RARB	4074	30239722	2018	Metabolic	Body Mass Index	2.1003e-12	806834
RARB	3460	31427789	2019	Metabolic	Impedance measures - Arm fat percentage (right)	2.2893e-12	379752
RARB	4304	30664634	2019	Metabolic	Legs-leg fat ratio (female)	2.2969e-12	195068
RARB	3185	31427789	2019	Metabolic	Waist circumference	2.3718e-12	385932
RARB	3463	31427789	2019	Metabolic	Impedance measures - Arm predicted mass (right)	1.2772e-11	379716
RARB	3462	31427789	2019	Metabolic	Impedance measures - Arm fat-free mass (right)	1.322e-11	379723
RARB	3471	31427789	2019	Metabolic	Impedance measures - Trunk predicted mass	2.9435e-11	379469
RARB	3470	31427789	2019	Metabolic	Impedance measures - Trunk fat-free mass	3.0094e-11	379507
RARB	3435	31427789	2019	Metabolic	Body Mass Index	8.4048e-11	385336
RARB	4075	30239722	2018	Metabolic	Body Mass Index (male)	8.5441e-11	374756
RARB	3457	31427789	2019	Metabolic	Impedance measures - Leg fat mass (left)	1.1651e-10	379783
RARB	4175	30048462	2018	Skeletal	Heel bone mineral density	1.3847e-10	394929
RARB	3453	31427789	2019	Metabolic	Impedance measures - Leg fat mass (right)	1.4327e-10	379802
RARB	3467	31427789	2019	Metabolic	Impedance measures - Arm predicted mass (left)	1.5234e-10	379638
RARB	3908	28073927	2017	Ophthalmological	Vertical cup-disc ratio	1.9824e-10	32272
RARB	4306	30664634	2019	Metabolic	Trunk-trunk fat ratio (female)	2.6249e-10	195068
RARB	4044	30124842	2018	Metabolic	Body Mass Index	2.6968e-10	681275
RARB	4278	30804560	2019	Respiratory	FEV1	3.1507e-10	400102
RARB	3466	31427789	2019	Metabolic	Impedance measures - Arm fat-free mass (left)	4.9546e-10	379653
RARB	3445	31427789	2019	Metabolic	Impedance measures - Body Mass Index (BMI)	1.2158e-09	379831
RARB	4078	30239722	2018	Metabolic	Waist-hip ratio (male)	3.1465e-09	316772
RARB	3271	31427789	2019	Skeletal	Comparative height size at age 10	4.564e-09	380167
RARB	3448	31427789	2019	Metabolic	Impedance measures - Impedance of leg (right)	6.8114e-09	379813
RARB	3241	31427789	2019	Nutritional	Salad / raw vegetable intake	8.4129e-09	363780
RARB	3425	31427789	2019	Psychiatric	Ever smoked	1.0631e-08	385013
RARB	4279	30804560	2019	Respiratory	FVC	1.0844e-08	400102
RARB	3240	31427789	2019	Nutritional	Cooked vegetable intake	1.3389e-08	374858
RARB	3449	31427789	2019	Metabolic	Impedance measures - Impedance of leg (left)	2.3599e-08	379807
RARB	4080	30239722	2018	Metabolic	Waist-hip ratio (adjusted for BMI)	5.9279e-08	694649
RARB	4079	30239722	2018	Metabolic	Waist-hip ratio (female)	7.6368e-08	381152
RARB	3236	31427789	2019	Psychiatric	Past tobacco smoking	1.25e-07	355594
RARB	4281	30804560	2019	Respiratory	PEF	3.453e-07	345265
RARB	3249	31427789	2019	Nutritional	Lamb/mutton intake	4.1604e-07	384188
RARB	3909	28073927	2017	Ophthalmological	Vertical cup-disc ratio	5.2074e-07	23899
RARB	3914	28073927	2017	Ophthalmological	Disc area	6.4935e-07	29811
RARB	4224	31015401	2019	Environmental	Agents acting on the renin-angiotensin system	7.3626e-07	237530
RARB	3303	31427789	2019	Psychiatric	Able to confide	7.6222e-07	374820
RARB	3246	31427789	2019	Nutritional	Processed meat intake	8.6077e-07	385801
RARB	3379	31427789	2019	Cardiovascular	Diastolic Blood Pressure (automated reading)	1.2634e-06	361411
RARB	3654	31427789	2019	Psychiatric	Smoking status: Never	1.9307e-06	384964
RARB	3912	28073927	2017	Ophthalmological	Cup area	2.1141e-06	22484
RARB	2027	25390077	2015	Reproduction	Cryptorchidism (group 1)	2.2451e-06	2331
RARB	3195	31427789	2019	Environment	Average total household income before tax	3.3207e-06	332594
RARB	3911	28073927	2017	Ophthalmological	Cup area	3.3781e-06	29817
RARB	3223	31427789	2019	Activities	Length of mobile phone use	4.1812e-06	381616
RARB	4081	30239722	2018	Metabolic	Waist-hip ratio (adjusted for BMI, male)	5.7199e-06	315284
RARB	3251	31427789	2019	Nutritional	Cheese intake	7.1782e-06	377082
RARB	4082	30239722	2018	Metabolic	Waist-hip ratio (adjusted for BMI, female)	7.2343e-06	379501
RARB	4285	30804560	2019	Respiratory	PEF	8.489e-06	321047
PPARGC1A	4206	31152163	2019	Metabolic	Estimated glomerular filtration rate	1.5255e-13	567460
PPARGC1A	4205	31152163	2019	Metabolic	Estimated glomerular filtration rate	1.6354e-12	765348
PPARGC1A	4377	30940143	2019	Cardiovascular	Resting heart rate	2.4651e-08	458969
PPARGC1A	4215	31015462	2019	Metabolic	Estimated glomerular filtration rate	2.9647e-07	350504
PPARGC1A	3844	27863252	2016	Immunological	Hemoglobin concentration (two-way meta)	3.9673e-07	132596
PPARGC1A	4074	30239722	2018	Metabolic	Body Mass Index	1.8376e-06	806834
PPARGC1A	3843	27863252	2016	Immunological	Hematocrit (two-way meta)	1.8739e-06	132699
PPARGC1A	3187	31427789	2019	Skeletal	Standing height	3.0913e-06	385748
PPARGC1A	4210	31152163	2019	Metabolic	Chronic kidney disease	3.6271e-06	480698
PPARGC1A	3880	27863252	2016	Immunological	Hemoglobin concentration (three-way meta)	6.8152e-06	172925
PPARGC1A	3469	31427789	2019	Metabolic	Impedance measures - Trunk fat mass	7.0594e-06	379578
PPARGC1A	3464	31427789	2019	Metabolic	Impedance measures - Arm fat percentage (left)	1.0227e-05	379699
PPARGC1A	4043	30124842	2018	Skeletal	Height	1.0285e-05	693529
SORCS2	2024	23089632	2013	Psychiatric	Alcohol dependence	1.7448e-10	2322
SORCS2	3291	31427789	2019	Psychiatric	Tense / 'highly strung'	9.4884e-09	374129
SORCS2	4050	28358823	2017	Body Structures	Anterior cruciate ligament rupture (fixed effect model)	1.0139e-07	99342
SORCS2	4290	30804566	2019	Neurological	Frequent insomnia symptoms	2.2789e-07	237627
SORCS2	2016	24369049	2014	Psychiatric	Lithium response in Bipolar I patients - Alda Scale of 5 to 6	2.7593e-07	294
SORCS2	4044	30124842	2018	Metabolic	Body Mass Index	3.4222e-07	681275
SORCS2	2022	23583980	2013	Respiratory	Fibrotic idiopathic interstitial pneumonias	5.3053e-07	6299
SORCS2	4074	30239722	2018	Metabolic	Body Mass Index	6.9735e-07	806834
SORCS2	3203	31427789	2019	Environment	Age completed full time education	1.0664e-06	253580
SORCS2	2017	24369049	2014	Psychiatric	Lithium response in Bipolar I patients - Alda Scale of 6 to 7	1.65e-06	294
SORCS2	4051	28358823	2017	Body Structures	Anterior cruciate ligament rupture (random effect model)	1.9894e-06	99342
SORCS2	3998	29500382	2018	Psychiatric	Tense / 'highly strung' (TENSE)	2.0251e-06	263635
SORCS2	2027	25390077	2015	Reproduction	Cryptorchidism (group 1)	2.1055e-06	2331
SORCS2	2021	23143601	2012	Neoplasms	Squamous cell (adjusted for age)	2.3594e-06	8881
SORCS2	3319	31427789	2019	Respiratory	Wheeze or whistling in the chest in last year	2.9214e-06	379150
SORCS2	2023	24934506	2014	Endocrine	Skin fluorescence	3.2108e-06	1082
SORCS2	2015	24369049	2014	Psychiatric	Lithium response in Bipolar I patients - Alda Scale of 4 to 5	8.5505e-06	294
SORCS2	3232	31427789	2019	Neurological	Sleeplessness / insomnia	9.9735e-06	386078
SORCS2	4068	BioRxiv: https://doi.org/10.1101/261081	2018	Activities	Automobile speeding propensity	1.0009e-05	404291
MED15	4280	30804560	2019	Respiratory	FEV1/FVC ratio	7.8869e-10	400102
MED15	4284	30804560	2019	Respiratory	FEV1/FVC ratio	5.5925e-09	321047
MED15	4351	30573740	2018	Dermatological	Male pattern baldness (BOLT LMM infinitesimal mixed model)	2.4544e-06	205327
MED15	4352	30573740	2018	Dermatological	Male pattern baldness (BOLT LMM non-infinitesimal mixed model)	3.2264e-06	205327
MED15	3449	31427789	2019	Metabolic	Impedance measures - Impedance of leg (left)	3.611e-06	379807
MED15	4080	30239722	2018	Metabolic	Waist-hip ratio (adjusted for BMI)	5.9172e-06	694649
DLGAP1	63	28436984	2017	Reproduction	Age at menarche	7.0352e-13	252514
DLGAP1	4050	28358823	2017	Body Structures	Anterior cruciate ligament rupture (fixed effect model)	2.1451e-11	99342
DLGAP1	2027	25390077	2015	Reproduction	Cryptorchidism (group 1)	6.9419e-11	2331
DLGAP1	3499	31427789	2019	Dermatological	Hair colour (natural, before greying): Black	1.1451e-09	385603
DLGAP1	4051	28358823	2017	Body Structures	Anterior cruciate ligament rupture (random effect model)	5.6435e-09	99342
DLGAP1	3187	31427789	2019	Skeletal	Standing height	2.0357e-08	385748
DLGAP1	2024	23089632	2013	Psychiatric	Alcohol dependence	3.5354e-08	2322
DLGAP1	3785	29942086	2018	Cognitive	Intelligence	4.9802e-08	269867
DLGAP1	2020	23143601	2012	Neoplasms	Adenocarcinoma (adjusted for age)	9.1672e-08	8881
DLGAP1	3339	31427789	2019	Reproduction	Age when periods started (menarche) (female)	9.974e-08	202636
DLGAP1	2019	23143601	2012	Neoplasms	Lung canger (adjusted for age)	1.0335e-07	8881
DLGAP1	3409	31427789	2019	Environment	Education - Qualifications	2.9877e-07	318526
DLGAP1	3447	31427789	2019	Metabolic	Impedance measures - Impedance of whole body	3.8616e-07	379792
DLGAP1	4043	30124842	2018	Skeletal	Height	1.0023e-06	693529
DLGAP1	2007	22377632	2012	Reproduction	Parental transmission distortion	1.2388e-06	4728
DLGAP1	3274	31427789	2019	Dermatological	Ease of skin tanning	1.8056e-06	378364
DLGAP1	4093	29844566	2018	Cognitive	Verbal-numerical reasoning	2.0573e-06	168033
DLGAP1	3282	31427789	2019	Social Interactions	Number of full brothers	2.5102e-06	380062
DLGAP1	3448	31427789	2019	Metabolic	Impedance measures - Impedance of leg (right)	3.3377e-06	379813
DLGAP1	2005	22377632	2012	Reproduction	Maternal transmission distortion	7.0857e-06	4728
DLGAP1	2006	22377632	2012	Reproduction	Paternal transmission distortion	7.0857e-06	4728
PLCB4	4074	30239722	2018	Metabolic	Body Mass Index	2.2343e-10	806834
PLCB4	4044	30124842	2018	Metabolic	Body Mass Index	1.1729e-08	681275
PLCB4	3464	31427789	2019	Metabolic	Impedance measures - Arm fat percentage (left)	1.5606e-08	379699
PLCB4	3460	31427789	2019	Metabolic	Impedance measures - Arm fat percentage (right)	2.204e-08	379752
PLCB4	3445	31427789	2019	Metabolic	Impedance measures - Body Mass Index (BMI)	3.408e-08	379831
PLCB4	3435	31427789	2019	Metabolic	Body Mass Index	3.8341e-08	385336
PLCB4	4076	30239722	2018	Metabolic	Body Mass Index (female)	3.8953e-08	434794
PLCB4	3461	31427789	2019	Metabolic	Impedance measures - Arm fat mass (right)	2.6139e-07	379725
PLCB4	3555	31427789	2019	Activities	Medication for cholesterol, blood pressure, diabetes, or take exogenous hormones: Blood pressure medication	3.2574e-07	207533
PLCB4	3465	31427789	2019	Metabolic	Impedance measures - Arm fat mass (left)	4.6015e-07	379663
PLCB4	3441	31427789	2019	Metabolic	Impedance measures - Body fat percentage	1.9245e-06	379615
PLCB4	3185	31427789	2019	Metabolic	Waist circumference	2.8275e-06	385932
PLCB4	3468	31427789	2019	Metabolic	Impedance measures - Trunk fat percentage	3.8287e-06	379600
PLCB4	4050	28358823	2017	Body Structures	Anterior cruciate ligament rupture (fixed effect model)	4.3439e-06	99342
PLCB4	3469	31427789	2019	Metabolic	Impedance measures - Trunk fat mass	4.9359e-06	379578
PLCB4	3442	31427789	2019	Metabolic	Impedance measures - Whole body fat mass	4.9664e-06	379203
PLCB4	3436	31427789	2019	Metabolic	Weight	7.1356e-06	385473
PLCB4	3440	31427789	2019	Metabolic	Impedance measures - Weight	8.0606e-06	379840
PLCB4	3457	31427789	2019	Metabolic	Impedance measures - Leg fat mass (left)	1.035e-05	379783
DGKB	4280	30804560	2019	Respiratory	FEV1/FVC ratio	2.5373e-15	400102
DGKB	4284	30804560	2019	Respiratory	FEV1/FVC ratio	3.2694e-13	321047
DGKB	3187	31427789	2019	Skeletal	Standing height	1.8016e-11	385748
DGKB	3271	31427789	2019	Skeletal	Comparative height size at age 10	9.2498e-11	380167
DGKB	4278	30804560	2019	Respiratory	FEV1	1.4592e-10	400102
DGKB	3994	29500382	2018	Psychiatric	Sensitivity / hurt feelings (HURT)	3.8742e-09	264144
DGKB	3468	31427789	2019	Metabolic	Impedance measures - Trunk fat percentage	2.6177e-08	379600
DGKB	3287	31427789	2019	Psychiatric	Sensitivity / hurt feelings	3.6307e-08	375272
DGKB	4085	30297969	2018	Endocrine	Type 2 Diabetes	3.7384e-08	898130
DGKB	2023	24934506	2014	Endocrine	Skin fluorescence	4.6659e-08	1082
DGKB	3469	31427789	2019	Metabolic	Impedance measures - Trunk fat mass	5.1437e-08	379578
DGKB	3441	31427789	2019	Metabolic	Impedance measures - Body fat percentage	8.2127e-08	379615
DGKB	4285	30804560	2019	Respiratory	PEF	1.1228e-07	321047
DGKB	3409	31427789	2019	Environment	Education - Qualifications	1.2668e-07	318526
DGKB	4281	30804560	2019	Respiratory	PEF	1.5866e-07	345265
DGKB	4282	30804560	2019	Respiratory	FEV1	1.8544e-07	321047
DGKB	4066	30038396	2018	Environment	Educational attainment	2.1271e-07	766345
DGKB	3274	31427789	2019	Dermatological	Ease of skin tanning	2.4563e-07	378364
DGKB	1157	22581228	2012	Metabolic	Fasting glucose main effect (adjusted for BMI)	2.5442e-07	58074
DGKB	4176	30718926	2019	Endocrine	Type 2 Diabetes	3.3459e-07	191764
DGKB	4074	30239722	2018	Metabolic	Body Mass Index	3.7957e-07	806834
DGKB	1165	20081858	2010	Metabolic	Fasting glucose	6.7607e-07	46186
DGKB	3217	31427789	2019	Activities	Time spend outdoors in summer	8.7703e-07	350364
DGKB	4043	30124842	2018	Skeletal	Height	1.0021e-06	693529
DGKB	3442	31427789	2019	Metabolic	Impedance measures - Whole body fat mass	1.2521e-06	379203
DGKB	1156	22581228	2012	Metabolic	Fasting glucose main effect	1.3701e-06	58074
DGKB	3464	31427789	2019	Metabolic	Impedance measures - Arm fat percentage (left)	1.3847e-06	379699
DGKB	3273	31427789	2019	Dermatological	Skin colour	1.4868e-06	381433
DGKB	3456	31427789	2019	Metabolic	Impedance measures - Leg fat percentage (left)	1.7181e-06	379786
DGKB	4279	30804560	2019	Respiratory	FVC	2.2343e-06	400102
DGKB	2024	23089632	2013	Psychiatric	Alcohol dependence	2.3581e-06	2322
DGKB	3436	31427789	2019	Metabolic	Weight	2.7404e-06	385473
DGKB	3791	30804565	2019	Psychiatric	Ease of getting up in the morning	4.3749e-06	385949
DGKB	3785	29942086	2018	Cognitive	Intelligence	4.5854e-06	269867
DGKB	2017	24369049	2014	Psychiatric	Lithium response in Bipolar I patients - Alda Scale of 6 to 7	4.8866e-06	294
DGKB	3440	31427789	2019	Metabolic	Impedance measures - Weight	5.1073e-06	379840
DGKB	665	24816252	2014	Metabolic	::::X-05907	5.5375e-06	7734
DGKB	2016	24369049	2014	Psychiatric	Lithium response in Bipolar I patients - Alda Scale of 5 to 6	5.618e-06	294
DGKB	3460	31427789	2019	Metabolic	Impedance measures - Arm fat percentage (right)	6.3897e-06	379752
DGKB	2007	22377632	2012	Reproduction	Parental transmission distortion	7.1675e-06	4728
DGKB	3598	31427789	2019	Cardiovascular	Non-cancer illness code, self-reported: angina	8.0646e-06	289307
DGKB	3435	31427789	2019	Metabolic	Body Mass Index	8.3174e-06	385336
Only phenotypes at P < 1.05Í10-5 (0.05/4756) are shown. N: total number of sample size used for the analyses.

[truncated: 5 more sheets: Table S11, Table S12, Table S13, Table S14, Table S15]
